# Supplementary material for: Evolutionary ecology of Miocene hominoid primates in Southeast Asia
Source: Sci Rep. 2022 Jul 12;12:11841. doi: 10.1038/s41598-022-15574-z (PMC9276763; doi:10.1038/s41598-022-15574-z)
Supplement: Supplementary file 2 — Supplementary Table 1. [file 41598_2022_15574_MOESM2_ESM.xlsx]

## Sheet: Feuil1
Table SI 1
Taxonomic groups	n° specimen	δ13Cdiet (‰ vs. VPDB)		δ18O (‰ vs. VPDB)		TA	SEAC
		mean	SD	mean	SD
Yinseik locality
Giraffidae	11	-27.9913	1.72064	-4.44387	1.15614	6.15121	8.29434
Rhinocerotoidae	25	-27.5973	0.950309	-8.2214	0.625862	2.70805	1.86723
Proboscidea	32	-26.3805	0.522403	-6.71567	0.788325	1.91016	1.49672
Equidae*	7	-25.6167	0.766516	-5.52833	1.87692	5.47105	5.52113
Bovidae	17	-25.512	1.03992	-6.46702	0.95274	6.45861	3.39286
Suidae	8	-22.363	0.723254	-6.25849	1.61604	4.39687	4.12304
Chaingzauk locality
Rhinocerotoidae	12	-26.775	0.692984	-5.15	1.24645	5.615	2.67829
Proboscidea	13	-23.7462	2.23406	-7.10769	1.09199	17.135	7.73825
Bovidae	19	-16.0842	2.54193	-4.00526	1.25054	27.34	10.3981
Suidae	8	-22.425	1.32961	-6.3875	1.41768	6.46	5.84404
Hippopotamidae	16	-13.8313	2.20506	-7.35	1.13255	16.205	7.82765
Sivapithecus horizon
Giraffidae	5	-26.18	2.00798	-2.22	0.549545	2.86	4.22602
Gomphotheridae	4	-25.825	0.903235	-5.475	1.00789	1.29	2.53661
Equidae	5	-23.32	0.54037	-2.82	1.42021	2.255	3.12946
Bovidae	5	-25.84	0.4219	-2.72	3.16575	3.755	4.72154
Suidae	15	-23.06	1.05749	-6.51333	1.73529	11.775	6.20694
Sivapithecus	5	-24.38	0.571839	-2.64	1.98444	1.62	1.89213
Anthracotheriidae	4	-25.5	1.76635	-6.425	0.732006	2.96	5.50689
Tragulidae	9	-25.3	0.771362	-4.21111	3.09251	12.21	8.33392
post-Sivapithecus horizon
Giraffidae	4	-26.125	1.65806	-0.025	0.93586	1.21	2.4214
Rhinocerotoidae	5	-25.52	1.81439	-3.56	0.439318	1.895	2.56248
Gomphotheridae	5	-25.62	1.03053	-4.88	2.47528	9.15	10.684
Equidae	5	-21.04	1.09909	-2	1.01489	3.76	4.18194
Bovidae	15	-25.0667	0.904486	-2.80667	2.99009	18.445	8.59083
Suidae	7	-22.4286	0.607493	-3.11429	3.08838	8.095	6.81246
Tragulidae	5	-24.46	0.756968	-2.56	0.763544	1.85	2.41819
other fossil and extant pongines
Gigantopithecus	36	-26.7075	1.20669	-6.54944	1.50799	24.1621	5.85099
Pleistocene Pongo	10	-25.605	0.774098	-4.66757	1.10047	5.0957	2.96563
modern Pongo	24	-26.1837	0.984788	-8.28972	1.84593	16.6034	5.38342
Indopithecus	1	-23.39	0.264365	-3.85	1.18814	1.325	0.76646
