# Supplementary material for: Evolutionary ecology of Miocene hominoid primates in Southeast Asia
Source: Sci Rep. 2022 Jul 12;12:11841. doi: 10.1038/s41598-022-15574-z (PMC9276763; doi:10.1038/s41598-022-15574-z)
Supplement: Supplementary file 3 — Supplementary Table 2. [file 41598_2022_15574_MOESM3_ESM.xlsx]

## Sheet: Feuil1
Table SI 2
Lab-Code	Locality	Age (in Ma)	Family	Taxon	Tooth	δ13CVPDB	SD δ13C	corrections of δ13CVPDB		δ13Cdiet	δ18OVPDB	SD δ18O	Distance ERJ (mm)	%CaCO3	Reference	Field/museum reference n°
								ε*	CO2 atmosphere
IRWD 1E	Yinseik	9.5	Equidae	Hipparion	P3 or P4	-9.87079	-	-14	-0.4	-24.2708	-3.87357	-	-	3.97239	Jaeger et al. 2011 (9)	IF-19-12-07-9
IRWD 2E	Yinseik	9.5	Equidae	Hipparion	left m3	-11.4437	-	-14	-0.4	-25.8437	-4.3438	-	-	4.00652	Jaeger et al. 2011 (9)	IF-28-12-07-5
IRWD 3E	Yinseik	9.5	Equidae	Hipparion	left P2	-12.0815	-	-14	-0.4	-26.4815	-4.86979	-	-	4.92052	Jaeger et al. 2011 (9)	IF-26-12-07-1
IRWD 4E	Yinseik	9.5	Equidae	Hipparion	premolar	-11.7454	-	-14	-0.4	-26.1454	-6.81234	-	-	4.38788	Jaeger et al. 2011 (9)	IF-26-12-07-2
IRWD 5E	Yinseik	9.5	Equidae	Hipparion	left P3	-11.0185	-	-14	-0.4	-25.4185	-8.75423	-	-	5.17854	Jaeger et al. 2011 (9)	IF-26-12-07-16
IRWD 6E	Yinseik	9.5	Equidae	Hipparion	-	-11.1446	-	-14	-0.4	-25.5446	-4.52539	-	-	3.56551	Jaeger et al. 2011 (9)	IF-26-12-07-11
IRWD 7E	Yinseik	9.5	Hominidae	Khoratpithecus ayeyarwadyensis	m3	-13.19	0.1	-11	-0.4	-24.59	-4.51	0.2	-	4.9	this paper	MFI-K-171
IRWD-8a	Yinseik	9.5	Rhinocerotidae	-	-	-14.0381	0.0258762	-14	-0.4	-28.4381	-8.04325	-8.56253	-	4.48384	this paper	2017-02-23
IRWD-9a	Yinseik	9.5	Proboscidea	-	molar	-12.0851	0.103066	-14	-0.4	-26.3463	-6.00241	-6.35517	3	2.56771	this paper	19 & 20/02/17
IRWD-9b	Yinseik	9.5	Proboscidea	-	molar	-12.5423	0.0975461	-14	-0.4	-26.7654	-6.09609	-6.50159	7	2.68995	this paper	19 & 20/02/17
IRWD-9c	Yinseik	9.5	Proboscidea	-	molar	-12.6915	0.0845863	-14	-0.4	-26.9105	-6.38333	-6.81266	11	2.70872	this paper	19 & 20/02/17
IRWD-9d	Yinseik	9.5	Proboscidea	-	molar	-12.9358	0.056052	-14	-0.4	-27.157	-6.6989	-7.14613	14	2.91221	this paper	19 & 20/02/17
IRWD-9e	Yinseik	9.5	Proboscidea	-	molar	-12.8731	0.117238	-14	-0.4	-27.0958	-7.28546	-7.76561	17	2.73974	this paper	19 & 20/02/17
IRWD-9f	Yinseik	9.5	Proboscidea	-	molar	-12.112	0.138993	-14	-0.4	-26.3656	-5.78612	-6.17058	20	2.67722	this paper	19 & 20/02/17
IRWD-9g	Yinseik	9.5	Proboscidea	-	molar	-12.2382	0.0637205	-14	-0.4	-26.4609	-5.04943	-5.44569	24	2.56559	this paper	19 & 20/02/17
IRWD-9h	Yinseik	9.5	Proboscidea	-	molar	-11.9316	0.0463847	-14	-0.4	-26.1764	-4.13099	-4.43588	27	2.88676	this paper	19 & 20/02/17
IRWD-9i	Yinseik	9.5	Proboscidea	-	molar	-12.4276	0.0313641	-14	-0.4	-26.6548	-6.05945	-6.48331	30	2.45462	this paper	19 & 20/02/17
IRWD-9j	Yinseik	9.5	Proboscidea	-	molar	-12.9099	0.0436312	-14	-0.4	-27.0894	-6.11961	-6.55564	35	3.01545	this paper	19 & 20/02/17
IRWD-9k	Yinseik	9.5	Proboscidea	-	molar	-13.0535	0.0539561	-14	-0.4	-27.2321	-6.74476	-7.14877	39	3.05425	this paper	19 & 20/02/17
IRWD-9l	Yinseik	9.5	Proboscidea	-	molar	-12.2862	0.104558	-14	-0.4	-26.5412	-5.45561	-5.82187	43	3.70495	this paper	19 & 20/02/17
IRWD-10	Yinseik	9.5	Antharocotheriidae	Merycopotamus	-	-12.1341	0.142311	-14	-0.4	-26.3767	-9.94709	-10.5607	-	1.78621	this paper	2017-02-19
IRWD-11	Yinseik	9.5	Proboscidea	-	molar	-12.2957	0.0678008	-14	-0.4	-26.6957	-7.59959	-8.10668	-	4.05176	this paper	2017-02-21
IRWD-12	Yinseik	9.5	Proboscidea	-	molar	-11.9562	0.0474241	-14	-0.4	-26.3562	-6.20091	-6.64629	-	4.27906	this paper	Fev 2017
IRWD-13	Yinseik	9.5	Bovidae	-	m3	-9.69891	0.121347	-14	-0.4	-24.0989	-4.77163	-5.14825	-	3.29622	this paper	IF-09-01-11-11
IRWD-14	Yinseik	9.5	Bovidae	-	m1	-11.3699	0.0469586	-14	-0.4	-25.7699	-6.27705	-6.71122	-	3.17429	this paper	IF-28-12-07-3
IRWD-15	Yinseik	9.5	Bovidae	-	P3	-11.3484	0.0701018	-14	-0.4	-25.7484	-5.51894	-5.9503	-	3.00278	this paper	IRRAW.09.4
IRWD-16	Yinseik	9.5	Bovidae	-	P4	-12.4656	0.0350219	-14	-0.4	-26.8656	-5.92794	-6.37797	-	3.19933	this paper	IF-10-1-11-15
IRWD-17a	Yinseik	9.5	Bovidae	-	M	-10.272	0.0583933	-14	-0.4	-24.599	-4.82841	-5.22761	2	3.73064	this paper	IF-14-01-11-4
IRWD-17b	Yinseik	9.5	Bovidae	-	M	-10.9639	0.0149168	-14	-0.4	-25.2312	-4.37716	-4.74525	4	3.41887	this paper	IF-14-01-11-4
IRWD-17c	Yinseik	9.5	Bovidae	-	M	-11.0363	0.0930248	-14	-0.4	-25.3347	-3.57349	-3.89403	6	3.16516	this paper	IF-14-01-11-4
IRWD-17d	Yinseik	9.5	Bovidae	-	M	-11.1335	0.0787106	-14	-0.4	-25.4202	-3.71771	-4.05044	8	3.57075	this paper	IF-14-01-11-4
IRWD-17e	Yinseik	9.5	Bovidae	-	M	-10.9464	0.0578247	-14	-0.4	-25.2376	-3.95999	-4.31658	10	3.24508	this paper	IF-14-01-11-4
IRWD-17f	Yinseik	9.5	Bovidae	-	M	-10.9241	0.0705524	-14	-0.4	-25.2344	-5.01433	-5.39413	12	3.41882	this paper	IF-14-01-11-4
IRWD-17g	Yinseik	9.5	Bovidae	-	M	-11.0223	0.0652542	-14	-0.4	-25.3053	-5.0029	-5.41955	14	3.68384	this paper	IF-14-01-11-4
IRWD-18	Yinseik	9.5	Bovidae	-	M	-11.1496	0.0748467	-14	-0.4	-25.5496	-6.63481	-7.11675	-	3.0609	this paper	IR-19-12-07-13
IRWD-19E	Yinseik	9.5	Bovidae	-	m3	-9.5586	0.104471	-14	-0.4	-23.9586	-6.82073	-7.30972	-	2.79936	this paper	IF-28-12-07-1
IRWD-20E	Yinseik	9.5	Bovidae	-	m2	-12.3289	0.0440325	-14	-0.4	-26.7289	-6.59961	-7.02075	-	3.47383	this paper	IF-26-12-07-03
IRWD-21	Yinseik	9.5	Bovidae	-	M	-12.3928	0.0563119	-14	-0.4	-26.7928	-6.22367	-6.63643	-	2.80965	this paper	IF-10-1-11-8
IRWD-22	Yinseik	9.5	Bovidae	-	M3	-11.0379	0.0558425	-14	-0.4	-25.4379	-7.5143	-8.00902	-	2.99897	this paper	IF-28-12-07-4
IRWD-23	Yinseik	9.5	Bovidae	-	m3	-9.9821	0.0412492	-14	-0.4	-24.3821	-5.73744	-6.13573	-	2.34806	this paper	IF-14-1-11-2
IRWD-24E	Yinseik	9.5	Cervidae	-	right M	-10.9344	0.0782951	-14	-0.4	-25.3344	-5.63343	-5.98024	-	1.32793	this paper	19/2/17 morning
IRWD-25E	Yinseik	9.5	Stegodontidae	Stegolophodon	m	-11.9806	0.055916	-14	-0.4	-26.3806	-7.12277	-7.58872	-	2.83604	this paper	IF-11-1-11-1
IRWD-26a	Yinseik	9.5	Stegodontidae	Stegolophodon	molar	-11.1024	0.0198594	-14	-0.4	-25.3665	-6.17466	-6.64084	0.5	4.83514	this paper	IF-11-1-11-09
IRWD-26b	Yinseik	9.5	Stegodontidae	Stegolophodon	molar	-11.9426	0.0397604	-14	-0.4	-26.173	-5.51102	-5.8866	2	3.05871	this paper	IF-11-01-11-9
IRWD-26c	Yinseik	9.5	Stegodontidae	Stegolophodon	molar	-12.4437	0.0480262	-14	-0.4	-26.631	-6.13136	-6.55276	5	3.16632	this paper	IF-11-01-11-9
IRWD-26d	Yinseik	9.5	Stegodontidae	Stegolophodon	molar	-12.5552	0.055223	-14	-0.4	-26.7603	-6.53951	-7.03342	7	2.39681	this paper	IF-11-01-11-9
IRWD-26e	Yinseik	9.5	Stegodontidae	Stegolophodon	molar	-12.6787	0.108511	-14	-0.4	-26.8715	-6.75903	-7.25609	9	2.07062	this paper	IF-11-01-11-9
IRWD-26f	Yinseik	9.5	Stegodontidae	Stegolophodon	molar	-12.1432	0.293365	-14	-0.4	-26.274	-6.13223	-5.78392	11	2.40925	this paper	IF-11-01-11-9
IRWD-26g	Yinseik	9.5	Stegodontidae	Stegolophodon	molar	-12.2182	0.09027	-14	-0.4	-26.2941	-6.37244	-6.06006	13	2.39607	this paper	IF-11-01-11-9
IRWD-26h	Yinseik	9.5	Stegodontidae	Stegolophodon	molar	-12.3833	0.0385393	-14	-0.4	-26.4858	-6.14816	-5.8273	15	2.53415	this paper	IF-11-01-11-9
IRWD-26i	Yinseik	9.5	Stegodontidae	Stegolophodon	molar	-12.4546	0.14939	-14	-0.4	-26.7578	-6.45375	-5.62644	17.2679	1.67887	this paper	IF-11-01-11-9
IRWD-26j	Yinseik	9.5	Stegodontidae	Stegolophodon	molar	-12.3854	0.0785646	-14	-0.4	-26.8469	-6.50546	-5.47274	19.369	1.41676	this paper	IF-11-01-11-9
IRWD-26k	Yinseik	9.5	Stegodontidae	Stegolophodon	molar	-12.1372	0.149114	-14	-0.4	-26.9359	-6.55717	-5.49512	21.4702	1.15464	this paper	IF-11-01-11-9
IRWD-26l	Yinseik	9.5	Stegodontidae	Stegolophodon	molar	-12.1416	0.0881852	-14	-0.4	-27.025	-6.60888	-5.29487	23.5714	0.892529	this paper	IF-11-01-11-9
IRWD-26m	Yinseik	9.5	Stegodontidae	Stegolophodon	molar	-11.8172	0.0629321	-14	-0.4	-27.114	-6.66059	-5.64704	25.6726	0.630415	this paper	IF-11-01-11-9
IRWD-26n	Yinseik	9.5	Stegodontidae	Stegolophodon	molar	-11.8034	0.061362	-14	-0.4	-27.2031	-6.7123	-5.15453	27.7738	0.368301	this paper	IF-11-01-11-9
IRWD-27	Yinseik	9.5	Proboscidea	-	molar	-12.5298	0.033196	-14	-0.4	-26.9298	-6.45628	-6.18329	-	3.4052	this paper	IF-19-12-07-8
IRWD-28	Yinseik	9.5	Proboscidea	-	molar	-11.1445	0.046448	-14	-0.4	-25.5445	-6.17482	-5.89788	-	6.50559	this paper	IF-19-12-07-10
IRWD-29	Yinseik	9.5	Proboscidea	-	molar	-11.2726	0.0399129	-14	-0.4	-25.6726	-7.2511	-6.93472	-	5.68758	this paper	IF-26-12-07-12
IRWD-31a	Yinseik	9.5	Rhinocerotoidae	-	M3	-13.8816	0.0556064	-14	-0.4	-27.8686	-6.14961	-5.8932	1	4.47917	this paper	IF-09-01-11-2
IRWD-31b	Yinseik	9.5	Rhinocerotoidae	-	M3	-13.5141	0.0328341	-14	-0.4	-27.5252	-6.87961	-6.61306	3	3.55448	this paper	IF-09-01-11-2
IRWD-31c	Yinseik	9.5	Rhinocerotoidae	-	M3	-13.9258	0.0636512	-14	-0.4	-27.857	-8.07075	-7.85408	6	3.08354	this paper	IF-09-01-11-2
IRWD-31d	Yinseik	9.5	Rhinocerotoidae	-	M3	-13.8199	0.0253318	-14	-0.4	-27.8064	-8.3326	-8.0729	8	2.92697	this paper	IF-09-01-11-2
IRWD-31e	Yinseik	9.5	Rhinocerotoidae	-	M3	-13.6812	0.154498	-14	-0.4	-27.6583	-8.14428	-7.89848	11	1.99635	this paper	IF-09-01-11-2
IRWD-31f	Yinseik	9.5	Rhinocerotoidae	-	M3	-13.6611	0.0833697	-14	-0.4	-27.6376	-7.28675	-6.9979	13	2.65732	this paper	IF-09-01-11-2
IRWD-31g	Yinseik	9.5	Rhinocerotoidae	-	M3	-13.4747	0.093401	-14	-0.4	-27.4724	-7.6103	-7.3344	16	1.95984	this paper	IF-09-01-11-2
IRWD-31h	Yinseik	9.5	Rhinocerotoidae	-	M3	-13.7272	0.108162	-14	-0.4	-27.6906	-8.14282	-7.84466	18	2.11111	this paper	IF-09-01-11-2
IRWD-31i	Yinseik	9.5	Rhinocerotoidae	-	M3	-13.656	0.0567106	-14	-0.4	-27.6177	-8.79427	-8.54246	21	2.50272	this paper	IF-09-01-11-2
IRWD-31j	Yinseik	9.5	Rhinocerotoidae	-	M3	-13.5823	0.0489984	-14	-0.4	-27.5485	-8.8382	-8.54087	24	2.83724	this paper	IF-09-01-11-2
IRWD-31k	Yinseik	9.5	Rhinocerotoidae	-	M3	-13.7844	0.120555	-14	-0.4	-27.7067	-8.11011	-7.91497	27	2.37008	this paper	IF-09-01-11-2
IRWD-31l	Yinseik	9.5	Rhinocerotoidae	-	M3	-13.6823	0.106022	-14	-0.4	-27.6487	-7.42876	-7.11949	29	2.13728	this paper	IF-09-01-11-2
IRWD-31m	Yinseik	9.5	Rhinocerotoidae	-	M3	-13.7733	0.0662051	-14	-0.4	-27.6999	-7.81963	-7.61524	32	2.6281	this paper	IF-09-01-11-2
IRWD-31n	Yinseik	9.5	Rhinocerotoidae	-	M3	-13.7721	0.103415	-14	-0.4	-27.7659	-8.27363	-7.98506	34	2.53899	this paper	IF-09-01-11-2
IRWD-31o	Yinseik	9.5	Rhinocerotoidae	-	M3	-13.6867	0.0326597	-14	-0.4	-27.6272	-8.61657	-8.37284	37	2.95054	this paper	IF-09-01-11-2
IRWD-31p	Yinseik	9.5	Rhinocerotoidae	-	M3	-13.6957	0.0703735	-14	-0.4	-27.6555	-8.06141	-7.83041	39	3.08244	this paper	IF-09-01-11-2
IRWD-31q	Yinseik	9.5	Rhinocerotoidae	-	M3	-13.5759	0.0575005	-14	-0.4	-27.5835	-7.43591	-7.14438	41	3.91208	this paper	IF-09-01-11-2
IRWD-32	Yinseik	9.5	Rhinocerotidae	-	m	-13.0813	0.1433	-14	-0.4	-27.4813	-7.78805	-7.54831	-	2.72673	this paper	MFI-67
IRWD-33	Yinseik	9.5	Rhinocerotidae	-	m	-14.2603	0.0734869	-14	-0.4	-28.6603	-8.29968	-8.01195	-	3.29813	this paper	IF-07-01-11-4
IRWD-34	Yinseik	9.5	Rhinocerotidae	-	P	-11.3351	0.652485	-14	-0.4	-25.7351	-9.34	-9.29505	-	2.94	this paper	IF-10-01-11-10
IRWD-35E	Yinseik	9.5	Rhinocerotidae	-	m	-12.5575	0.0379905	-14	-0.4	-26.9575	-9.09422	-8.90713	-	1.47535	this paper	IF-26-12-07-8
IRWD-36E	Yinseik	9.5	Rhinocerotidae	-	M	-13.9567	0.0637897	-14	-0.4	-28.3567	-8.13568	-7.90096	-	3.05945	this paper	IF-19-12-07-11
IRWD-37	Yinseik	9.5	Rhinocerotidae	-	-	-12.4144	0.0852404	-14	-0.4	-26.8144	-7.80025	-7.63016	-	2.43512	this paper	IF-11-1-11-3
IRWD-38E	Yinseik	9.5	Rhinocerotidae	-	p4	-13.4323	0.120392	-14	-0.4	-27.8323	-8.73246	-8.51446	-	2.83391	this paper	IF-09-01-11-1
IRWD-39E	Yinseik	9.5	Giraffidae	-	left m1	-16.5399	0.0623379	-14	-0.4	-30.9399	-4.75086	-4.51883	-	3.92267	this paper	IF-26-02-13-1
IRWD-40	Yinseik	9.5	Giraffidae	-	M	-13.3344	0.0787265	-14	-0.4	-27.7344	-3.83327	-3.55228	-	4.13168	this paper	IF-27-02-13-1
IRWD-41	Yinseik	9.5	Giraffidae	-	M	-12.3503	0.0505674	-14	-0.4	-26.7503	-5.75336	-5.32289	-	3.56141	this paper	MFI-52
IRWD-42a	Yinseik	9.5	Giraffidae	-	left p4	-13.6084	0.0446842	-14	-0.4	-27.615	-7.47982	-7.03097	0.5	4.09492	this paper	IF-09-01-11-5
IRWD-42b	Yinseik	9.5	Giraffidae	-	left p4	-13.4224	0.102604	-14	-0.4	-27.4554	-7.44038	-6.94462	3	2.72132	this paper	IF-09-01-11-5
IRWD-42c	Yinseik	9.5	Giraffidae	-	left p4	-13.0837	0.0661416	-14	-0.4	-27.1431	-7.16808	-6.71696	6	3.42228	this paper	IF-09-01-11-5
IRWD-42d	Yinseik	9.5	Giraffidae	-	left p4	-13.2452	0.0170921	-14	-0.4	-27.2869	-6.67474	-6.23399	8	3.64701	this paper	IF-09-01-11-5
IRWD-42e	Yinseik	9.5	Giraffidae	-	left p4	-13.3464	0.0907928	-14	-0.4	-27.3754	-5.2455	-4.91022	11	3.63349	this paper	IF-09-01-11-5
IRWD-42f	Yinseik	9.5	Giraffidae	-	left p4	-13.3347	0.0722991	-14	-0.4	-27.3699	-4.63856	-4.31438	13	3.74211	this paper	IF-09-01-11-5
IRWD-42g	Yinseik	9.5	Giraffidae	-	left p4	-13.4851	0.0752406	-14	-0.4	-27.5125	-4.65416	-4.35016	16	3.58813	this paper	IF-09-01-11-5
IRWD-43E	Yinseik	9.5	Giraffidae	-	M	-12.3711	0.0475077	-14	-0.4	-26.7711	-3.31607	-3.03945	-	3.26348	this paper	IF-28-12-07-2
IRWD-44	Yinseik	9.5	Suidae	Propotamochoerus	left M3	-11.2296	0.111721	-11	-0.4	-22.6296	-8.25005	-7.74764	-	2.79252	this paper	IF-07-01-11-1
IRWD-45	Yinseik	9.5	Suidae	Tetraconodon Minor	P4	-11.5263	0.116717	-11	-0.4	-22.9263	-5.97526	-5.66658	-	2.86259	this paper	IF-2X-02-12-1
IRWD-46	Yinseik	9.5	Suidae	Propotamochoerus	m2	-12.4134	0.0619144	-11	-0.4	-23.8134	-6.94522	-6.5384	-	3.3895	this paper	IF-07-01-11-6
IRWD-47	Yinseik	9.5	Suidae	Propotamochoerus	m3	-10.653	0.137787	-11	-0.4	-22.053	-8.00709	-7.62694	-	2.57118	this paper	MFI-59
IRWD-48	Yinseik	9.5	Suidae	Hippopotamodon	m3	-10.5058	0.122593	-11	-0.4	-21.9058	-6.91633	-6.56262	-	2.8497	this paper	MFI-51
IRWD-49	Yinseik	9.5	Suidae	Tetraconodon Minor	m3	-10.6491	0.107644	-11	-0.4	-22.0491	-8.41522	-7.97689	-	2.48733	this paper	IF-26-12-07-5
IRWD-50	Yinseik	9.5	Suidae	Propotamochoerus	M3	-10.2108	0.131372	-11	-0.4	-21.6108	-3.84199	-3.59844	-	2.97842	this paper	IF-09-01-11-6
IRWD-50BIS	Yinseik	9.5	Suidae	Propotamochoerus	M1	-10.5158	0.053279	-11	-0.4	-21.9158	-4.62172	-4.35037	-	3.60858	this paper	-
PND-M1a	Central Basin Myanmar	modern	Bovidae	Bos	M1	-1.32131	0.0703409	-14	1.5	-13.8213	-3.04085	0.11943	3	4.86362	this paper	-
PND-M1b	Central Basin Myanmar	modern	Bovidae	Bos	M1	-1.21016	0.0703915	-14	1.5	-13.7102	-1.33685	0.162572	6	4.04523	this paper	-
PND-M1c	Central Basin Myanmar	modern	Bovidae	Bos	M1	-2.02477	0.0762799	-14	1.5	-14.5248	-0.821578	0.140296	9	4.45468	this paper	-
PND-M1d	Central Basin Myanmar	modern	Bovidae	Bos	M1	-2.63997	0.113264	-14	1.5	-15.14	-0.378844	0.0951464	11	3.44828	this paper	-
PND-M1e	Central Basin Myanmar	modern	Bovidae	Bos	M1	-2.86702	0.0744841	-14	1.5	-15.367	-0.737685	0.14381	13	3.71416	this paper	-
PND-M1f	Central Basin Myanmar	modern	Bovidae	Bos	M1	-2.52509	0.0543615	-14	1.5	-15.0251	-0.961212	0.0545359	16	4.25197	this paper	-
PND-M1g	Central Basin Myanmar	modern	Bovidae	Bos	M1	-2.46801	0.088473	-14	1.5	-14.968	-1.32901	0.121994	18	3.78532	this paper	-
PND-M1h	Central Basin Myanmar	modern	Bovidae	Bos	M1	-2.42319	0.0482253	-14	1.5	-14.9232	-1.89107	0.120334	21	3.45045	this paper	-
PND-M1i	Central Basin Myanmar	modern	Bovidae	Bos	M1	-2.15503	0.0564217	-14	1.5	-14.655	-2.41492	0.148483	24	3.37587	this paper	-
PND-M1j	Central Basin Myanmar	modern	Bovidae	Bos	M1	-2.73736	0.04814	-14	1.5	-15.2374	-2.63751	0.174952	26	4.06353	this paper	-
PND-M1k	Central Basin Myanmar	modern	Bovidae	Bos	M1	-2.0625	0.0224795	-14	1.5	-14.5625	-2.93633	0.0860389	28	3.17429	this paper	-
PND-M1l	Central Basin Myanmar	modern	Bovidae	Bos	M1	-2.05737	0.0635954	-14	1.5	-14.5574	-3.73876	0.0803552	31	3.66845	this paper	-
PND-M1m	Central Basin Myanmar	modern	Bovidae	Bos	M1	-1.60831	0.0968063	-14	1.5	-14.1083	-3.73798	0.0376982	34	3.44653	this paper	-
PND-M1n	Central Basin Myanmar	modern	Bovidae	Bos	M1	-1.47304	0.0837917	-14	1.5	-13.973	-5.72447	0.129791	36	2.9823	this paper	-
PND-M1o	Central Basin Myanmar	modern	Bovidae	Bos	M1	-1.49302	0.0534451	-14	1.5	-13.993	-3.9018	0.119325	39	3.39904	this paper	-
PND-M1p	Central Basin Myanmar	modern	Bovidae	Bos	M1	-1.46002	0.0540052	-14	1.5	-13.96	-1.36157	0.0838669	41	2.96072	this paper	-
PND-Mq	Central Basin Myanmar	modern	Bovidae	Bos	M1	-1.53753	0.0613411	-14	1.5	-14.0375	-2.03691	0.0806512	44	3.28552	this paper	-
PND-M1r	Central Basin Myanmar	modern	Bovidae	Bos	M1	-1.44016	0.0510928	-14	1.5	-13.9402	-1.69247	0.0311747	48	3.78236	this paper	-
PND-M1s	Central Basin Myanmar	modern	Bovidae	Bos	M1	-2.15994	0.056004	-14	1.5	-14.6599	-2.06197	0.0582031	52	3.00461	this paper	-
IR1306	Chaingzauk	6	Antharocotheriidae	Merycopotamus	P4	-1.1	-	-14	0	-15.1	-6.4	-	-	-	Zin-Maung-Maung-Thein et al. 2011
IR0819	Chaingzauk	6	Bovidae	Cf. Tragopartax	m3	-2.7	-	-14	0	-16.7	-4.1	-	-	-	Zin-Maung-Maung-Thein et al. 2011
IR1104	Chaingzauk	6	Bovidae	Cf. Tragopartax	m3	-6.1	-	-14	0	-20.1	-4.3	-	-	-	Zin-Maung-Maung-Thein et al. 2011
IR0809	Chaingzauk	6	Bovidae	cf. S. vexillaris	m3	-2.7	-	-14	0	-16.7	-3.9	-	-	-	Zin-Maung-Maung-Thein et al. 2011
IR0811	Chaingzauk	6	Bovidae	cf. S. vexillaris	m3	-0.7	-	-14	0	-14.7	-1.9	-	-	-	Zin-Maung-Maung-Thein et al. 2011
IR0823	Chaingzauk	6	Bovidae	cf. S. vexillaris	m3	1.9	-	-14	0	-12.1	-2.7	-	-	-	Zin-Maung-Maung-Thein et al. 2011
IR0824	Chaingzauk	6	Bovidae	cf. S. vexillaris	m3	0.9	-	-14	0	-13.1	-4.1	-	-	-	Zin-Maung-Maung-Thein et al. 2011
IR0827	Chaingzauk	6	Bovidae	cf. S. vexillaris	m2	-1.8	-	-14	0	-15.8	-4.3	-	-	-	Zin-Maung-Maung-Thein et al. 2011
IR1094	Chaingzauk	6	Bovidae	cf. S. vexillaris	m3	1	-	-14	0	-13	-6	-	-	-	Zin-Maung-Maung-Thein et al. 2011
IR1170	Chaingzauk	6	Bovidae	cf. S. vexillaris	m1	-0.7	-	-14	0	-14.7	-3.7	-	-	-	Zin-Maung-Maung-Thein et al. 2011
IR0808	Chaingzauk	6	Bovidae	cf. S. lydekkeri	m2	0.2	-	-14	0	-13.8	-2.4	-	-	-	Zin-Maung-Maung-Thein et al. 2011
IR0817	Chaingzauk	6	Bovidae	cf. S. lydekkeri	m3	-2.9	-	-14	0	-16.9	-2.6	-	-	-	Zin-Maung-Maung-Thein et al. 2011
IR0818	Chaingzauk	6	Bovidae	cf. S. lydekkeri	m3	-2.1	-	-14	0	-16.1	-2.3	-	-	-	Zin-Maung-Maung-Thein et al. 2011
IR0828	Chaingzauk	6	Bovidae	cf. S. lydekkeri	m3	-3.5	-	-14	0	-17.5	-5	-	-	-	Zin-Maung-Maung-Thein et al. 2011
IR0826	Chaingzauk	6	Bovidae	cf. S. lydekkeri	m3	-4	-	-14	0	-18	-5.6	-	-	-	Zin-Maung-Maung-Thein et al. 2011
IR0825	Chaingzauk	6	Bovidae	cf. S. lydekkeri	p4	-1.4	-	-14	0	-15.4	-4.9	-	-	-	Zin-Maung-Maung-Thein et al. 2011
IR1194	Chaingzauk	6	Bovidae	cf. S. lydekkeri	m3	-8.1	-	-14	0	-22.1	-3.6	-	-	-	Zin-Maung-Maung-Thein et al. 2011
IR1105	Chaingzauk	6	Bovidae	cf. S. lydekkeri	m1	-5.2	-	-14	0	-19.2	-5.7	-	-	-	Zin-Maung-Maung-Thein et al. 2011
IR1204	Chaingzauk	6	Bovidae	cf. S. lydekkeri	m3	-1.2	-	-14	0	-15.2	-3.4	-	-	-	Zin-Maung-Maung-Thein et al. 2011
IR1092	Chaingzauk	6	Bovidae	cf. S. lydekkeri	m3	-0.5	-	-14	0	-14.5	-5.6	-	-	-	Zin-Maung-Maung-Thein et al. 2011
IR0544	Chaingzauk	6	Gomphotheriidae	Sinomastodon	m3	-10.9	-	-14	0	-24.9	-6.8	-	-	-	Zin-Maung-Maung-Thein et al. 2011
IR0797	Chaingzauk	6	Hippopotamidae	Hexaprotodon iravaticus	m2	-1.7	-	-14	0	-15.7	-7.8	-	-	-	Zin-Maung-Maung-Thein et al. 2011
IR0802	Chaingzauk	6	Hippopotamidae	Hexaprotodon sivalensis	M3	-0.4	-	-14	0	-14.4	-6	-	-	-	Zin-Maung-Maung-Thein et al. 2011
IR0803	Chaingzauk	6	Hippopotamidae	Hexaprotodon sivalensis	canine	-1.2	-	-14	0	-15.2	-6.6	-	-	-	Zin-Maung-Maung-Thein et al. 2011
IR0806	Chaingzauk	6	Hippopotamidae	Hexaprotodon sivalensis	M3	-1.2	-	-14	0	-15.2	-6.6	-	-	-	Zin-Maung-Maung-Thein et al. 2011
IR0807	Chaingzauk	6	Hippopotamidae	Hexaprotodon sivalensis	P4	-1	-	-14	0	-15	-6.3	-	-	-	Zin-Maung-Maung-Thein et al. 2011
IR0815	Chaingzauk	6	Hippopotamidae	Hexaprotodon	canine	0.7	-	-14	0	-13.3	-6.7	-	-	-	Zin-Maung-Maung-Thein et al. 2011
IR1332	Chaingzauk	6	Hippopotamidae	Hexaprotodon	m3	2.5	-	-14	0	-11.5	-6.2	-	-	-	Zin-Maung-Maung-Thein et al. 2011
IR1124	Chaingzauk	6	Hippopotamidae	Hexaprotodon	canine	2.7	-	-14	0	-11.3	-7.5	-	-	-	Zin-Maung-Maung-Thein et al. 2011
IR1125	Chaingzauk	6	Hippopotamidae	Hexaprotodon	m3	0.8	-	-14	0	-13.2	-8.4	-	-	-	Zin-Maung-Maung-Thein et al. 2011
IR1126	Chaingzauk	6	Hippopotamidae	Hexaprotodon	M2	-6.2	-	-14	0	-20.2	-9.9	-	-	-	Zin-Maung-Maung-Thein et al. 2011
IR1128	Chaingzauk	6	Hippopotamidae	Hexaprotodon iravaticus	m3	0.2	-	-14	0	-13.8	-8.9	-	-	-	Zin-Maung-Maung-Thein et al. 2011
IR1129	Chaingzauk	6	Hippopotamidae	Hexaprotodon	m3	0.9	-	-14	0	-13.1	-8.1	-	-	-	Zin-Maung-Maung-Thein et al. 2011
IR1268	Chaingzauk	6	Hippopotamidae	Hexaprotodon	p4	0.6	-	-14	0	-13.4	-5.8	-	-	-	Zin-Maung-Maung-Thein et al. 2011
IR1273	Chaingzauk	6	Hippopotamidae	Hexaprotodon	canine	2.2	-	-14	0	-11.8	-7.8	-	-	-	Zin-Maung-Maung-Thein et al. 2011
IR1310	Chaingzauk	6	Hippopotamidae	Hexaprotodon sivalensis	m3	2.1	-	-14	0	-11.9	-7.5	-	-	-	Zin-Maung-Maung-Thein et al. 2011
IR1333	Chaingzauk	6	Hippopotamidae	Hexaprotodon	m3	1.7	-	-14	0	-12.3	-7.5	-	-	-	Zin-Maung-Maung-Thein et al. 2011
IR0294	Chaingzauk	6	Rhinocerotidae	Rhinoceros	molar	-11.9	-	-14	0	-25.9	-3.3	-	-	-	Zin-Maung-Maung-Thein et al. 2011
IR0820	Chaingzauk	6	Rhinocerotidae	Rhinoceros	m3	-12.8	-	-14	0	-26.8	-5.5	-	-	-	Zin-Maung-Maung-Thein et al. 2011
IR0991	Chaingzauk	6	Rhinocerotidae	Rhinoceros	molar	-12.3	-	-14	0	-26.3	-5.4	-	-	-	Zin-Maung-Maung-Thein et al. 2011
IR1133	Chaingzauk	6	Rhinocerotidae	Rhinoceros	m1	-13.8	-	-14	0	-27.8	-3.3	-	-	-	Zin-Maung-Maung-Thein et al. 2011
IR1134	Chaingzauk	6	Rhinocerotidae	Rhinoceros	P3	-14	-	-14	0	-28	-4.4	-	-	-	Zin-Maung-Maung-Thein et al. 2011
IR1135	Chaingzauk	6	Rhinocerotidae	Rhinoceros	M3	-12	-	-14	0	-26	-6.2	-	-	-	Zin-Maung-Maung-Thein et al. 2011
IR1136	Chaingzauk	6	Rhinocerotidae	Rhinoceros	P2	-12.7	-	-14	0	-26.7	-5.5	-	-	-	Zin-Maung-Maung-Thein et al. 2011
IR 1138	Chaingzauk	6	Rhinocerotidae	Rhinoceros	m1	-13.3	-	-14	0	-27.3	-3.7	-	-	-	Zin-Maung-Maung-Thein et al. 2011
IR1139	Chaingzauk	6	Rhinocerotidae	Rhinoceros	p3	-12.8	-	-14	0	-26.8	-5.3	-	-	-	Zin-Maung-Maung-Thein et al. 2011
IR1140	Chaingzauk	6	Rhinocerotidae	Rhinoceros	P2	-13.2	-	-14	0	-27.2	-5.6	-	-	-	Zin-Maung-Maung-Thein et al. 2011
IR1260	Chaingzauk	6	Rhinocerotidae	Rhinoceros	P3	-12.5	-	-14	0	-26.5	-7.3	-	-	-	Zin-Maung-Maung-Thein et al. 2011
IR1335	Chaingzauk	6	Rhinocerotidae	Rhinoceros	molar	-12	-	-14	0	-26	-6.3	-	-	-	Zin-Maung-Maung-Thein et al. 2011
IR0800	Chaingzauk	6	Stegodontidae	Stegodon	molar	-11.7	-	-14	0	-25.7	-7.3	-	-	-	Zin-Maung-Maung-Thein et al. 2011
IR0821	Chaingzauk	6	Stegodontidae	Stegodon	molar	-9.9	-	-14	0	-23.9	-7.5	-	-	-	Zin-Maung-Maung-Thein et al. 2011
IR1143	Chaingzauk	6	Stegodontidae	Stegodon	molar	-10.6	-	-14	0	-24.6	-6.5	-	-	-	Zin-Maung-Maung-Thein et al. 2011
IR1144	Chaingzauk	6	Stegodontidae	Stegodon	molar	-12.6	-	-14	0	-26.6	-7.9	-	-	-	Zin-Maung-Maung-Thein et al. 2011
IR1150	Chaingzauk	6	Stegodontidae	Stegodon	molar	-12.1	-	-14	0	-26.1	-7.6	-	-	-	Zin-Maung-Maung-Thein et al. 2011
IR1152	Chaingzauk	6	Stegodontidae	Stegodon	molar	-6.6	-	-14	0	-20.6	-7	-	-	-	Zin-Maung-Maung-Thein et al. 2011
IR1159	Chaingzauk	6	Stegodontidae	Stegodon	molar	-11.6	-	-14	0	-25.6	-6.5	-	-	-	Zin-Maung-Maung-Thein et al. 2011
IR1151	Chaingzauk	6	Stegodontidae	Stegodon	molar	-5.4	-	-14	0	-19.4	-4.8	-	-	-	Zin-Maung-Maung-Thein et al. 2011
IR1153	Chaingzauk	6	Stegodontidae	Stegodon	molar	-10.7	-	-14	0	-24.7	-9.2	-	-	-	Zin-Maung-Maung-Thein et al. 2011
IR1157	Chaingzauk	6	Stegodontidae	Stegodon	molar	-9	-	-14	0	-23	-6.6	-	-	-	Zin-Maung-Maung-Thein et al. 2011
IR1158	Chaingzauk	6	Stegodontidae	Stegodon	molar	-9.3	-	-14	0	-23.3	-6.9	-	-	-	Zin-Maung-Maung-Thein et al. 2011
IR1161	Chaingzauk	6	Stegodontidae	Stegodon	molar	-7	-	-14	0	-21	-8.4	-	-	-	Zin-Maung-Maung-Thein et al. 2011
IR1162	Chaingzauk	6	Stegodontidae	Stegodon	molar	-10.2	-	-14	0	-24.2	-6.2	-	-	-	Zin-Maung-Maung-Thein et al. 2011
IR0805	Chaingzauk	6	Suidae	Sivachoerus	m3	-10.4	-	-11	0	-21.4	-6.9	-	-	-	Zin-Maung-Maung-Thein et al. 2011
IR0553	Chaingzauk	6	Suidae	Sivachoerus	M3	-12.1	-	-11	0	-23.1	-5.1	-	-	-	Zin-Maung-Maung-Thein et al. 2011
IR0812	Chaingzauk	6	Suidae	Sivachoerus	m2	-13.8	-	-11	0	-24.8	-3.6	-	-	-	Zin-Maung-Maung-Thein et al. 2011
IR0813	Chaingzauk	6	Suidae	Sivachoerus	m3	-10.4	-	-11	0	-21.4	-6.6	-	-	-	Zin-Maung-Maung-Thein et al. 2011
IR0814	Chaingzauk	6	Suidae	Sivachoerus	m3	-12.3	-	-11	0	-23.3	-8.1	-	-	-	Zin-Maung-Maung-Thein et al. 2011
IR0804	Chaingzauk	6	Suidae	Propotamochoerus	m2	-12	-	-11	0	-23	-7.4	-	-	-	Zin-Maung-Maung-Thein et al. 2011
IR0816	Chaingzauk	6	Suidae	Propotamochoerus	m2	-10	-	-11	0	-21	-7	-	-	-	Zin-Maung-Maung-Thein et al. 2011
IR1458	Chaingzauk	6	Suidae	Propotamochoerus	m3	-10.4	-	-11	0	-21.4	-6.4	-	-	-	Zin-Maung-Maung-Thein et al. 2011
IR1308	Chaingzauk	6	Tragulidae	Dorcabune	m2	-9.7	-	-14	0	-23.7	-6.3	-	-	-	Zin-Maung-Maung-Thein et al. 2011
IR0542	Chaingzauk	6	Ursidae	Agriotherium	m3	-3.6	-	-9	0	-12.6	-8.2	-	-	-	Zin-Maung-Maung-Thein et al. 2011
Y47024	Y317	9.3–9.2	Hominidae	Sivapithecus	-	-12.4	-	-11	-0.4	-23.8	-0.9	-	-	-	Nelson 2007
Y13933	Y260	9.3–9.2	Hominidae	Sivapithecus	-	-13.1	-	-11	-0.4	-24.5	-1.9	-	-	-	Nelson 2007
Y47023	Y182	9.3–9.2	Hominidae	Sivapithecus	-	-12.8	-	-11	-0.4	-24.2	-1.7	-	-	-	Nelson 2007
Y47021	Y182	9.3–9.2	Hominidae	Sivapithecus	-	-13.9	-	-11	-0.4	-25.3	-6	-	-	-	Nelson 2007
Y13811	Y224	9.3–9.2	Hominidae	Sivapithecus	-	-12.7	-	-11	-0.4	-24.1	-2.7	-	-	-	Nelson 2007
SN2	Y260	9.3–9.2	Gomphotheridae	Gomphothere	-	-12	-	-14	-0.4	-26.4	-5.5	-	-	-	Nelson 2007
Y5290	Y211	9.3–9.2	Gomphotheridae	Gomphothere	-	-12	-	-14	-0.4	-26.4	-5.8	-	-	-	Nelson 2007
Y11022	Y313	9.3–9.2	Gomphotheridae	Gomphothere	-	-11.6	-	-14	-0.4	-26	-6.5	-	-	-	Nelson 2007
SN1	KL01	9.3–9.2	Gomphotheridae	Gomphothere	-	-10.1	-	-14	-0.4	-24.5	-4.1	-	-	-	Nelson 2007
Y3548	Y163	9.3–9.2	Giraffidae	Bramatherium megacephalum	-	-14.6	-	-14	-0.4	-29	-2	-	-	-	Nelson 2007
Y16759	KL03	9.3–9.2	Giraffidae	Bramatherium megacephalum	-	-13.2	-	-14	-0.4	-27.6	-2	-	-	-	Nelson 2007
Y10296	Y309	9.3–9.2	Giraffidae	Bramatherium megacephalum	-	-10.7	-	-14	-0.4	-25.1	-1.9	-	-	-	Nelson 2007
Y40145	Y403	9.3–9.2	Giraffidae	Bramatherium megacephalum	-	-10.2	-	-14	-0.4	-24.6	-2	-	-	-	Nelson 2007
Y11678	Y317	9.3–9.2	Giraffidae	Bramatherium megacephalum	-	-10.2	-	-14	-0.4	-24.6	-3.2	-	-	-	Nelson 2007
Y14502	Y269	9.3–9.2	Suidae	Propotamocherus hysudricus	-	-11	-	-11	-0.4	-22.4	-6.9	-	-	-	Nelson 2007
Y41368	Y269	9.3–9.2	Suidae	Propotamocherus hysudricus	-	-12.9	-	-11	-0.4	-24.3	-9.2	-	-	-	Nelson 2007
Y4554	Y182	9.3–9.2	Suidae	Propotamocherus hysudricus	-	-12.6	-	-11	-0.4	-24	-5.4	-	-	-	Nelson 2007
Y6753	Y227	9.3–9.2	Suidae	Propotamocherus hysudricus	-	-11	-	-11	-0.4	-22.4	-5.7	-	-	-	Nelson 2007
Y10224	Y309	9.3–9.2	Suidae	Propotamocherus hysudricus	-	-12	-	-11	-0.4	-23.4	-8.4	-	-	-	Nelson 2007
Y11007	Y314	9.3–9.2	Suidae	Propotamocherus hysudricus	-	-11.2	-	-11	-0.4	-22.6	-8.2	-	-	-	Nelson 2007
Y13524	Y239	9.3–9.2	Suidae	Hippopotamodon sivalense	-	-10.8	-	-11	-0.4	-22.2	-7.3	-	-	-	Nelson 2007
Y47176	Y159	9.3–9.2	Suidae	Hippopotamodon sivalense	-	-11.4	-	-11	-0.4	-22.8	-6.6	-	-	-	Nelson 2007
Y12708	Y260	9.3–9.2	Suidae	Hippopotamodon sivalense	-	-11.7	-	-11	-0.4	-23.1	-4.5	-	-	-	Nelson 2007
Y5276	Y211	9.3–9.2	Suidae	Hippopotamodon sivalense	-	-9.4	-	-11	-0.4	-20.8	-7	-	-	-	Nelson 2007
Y4226	Y182	9.3–9.2	Suidae	Hippopotamodon sivalense	-	-10.8	-	-11	-0.4	-22.2	-5.1	-	-	-	Nelson 2007
Y27915	Y260	9.3–9.2	Suidae	Hippopotamodon sivalense	-	-11.2	-	-11	-0.4	-22.6	-5.7	-	-	-	Nelson 2007
Y17069	Y315	9.3–9.2	Suidae	Tetraconocon magnus	-	-12.8	-	-11	-0.4	-24.2	-3.4	-	-	-	Nelson 2007
Y4630	Y182	9.3–9.2	Suidae	Schizocheros gandakasensis	-	-13	-	-11	-0.4	-24.4	-5.1	-	-	-	Nelson 2007
Y14499	Y269	9.3–9.2	Suidae	Schizocheros gandakasensis	-	-13.1	-	-11	-0.4	-24.5	-9.2	-	-	-	Nelson 2007
Y5124	Y211	9.3–9.2	Antharocotheriidae	Microbunodon punjabiense	-	-11.5	-	-14	-0.4	-25.9	-7.2	-	-	-	Nelson 2007
Y9799	Y269	9.3–9.2	Antharocotheriidae	Microbunodon punjabiense	-	-12.3	-	-14	-0.4	-26.7	-5.8	-	-	-	Nelson 2007
Y11797	Y317	9.3–9.2	Antharocotheriidae	Microbunodon punjabiense	-	-12.1	-	-14	-0.4	-26.5	-6.9	-	-	-	Nelson 2007
Y47066	Y317	9.3–9.2	Antharocotheriidae	Merycopotamus	-	-8.5	-	-14	-0.4	-22.9	-5.8	-	-	-	Nelson 2007
Y27044	Y224	9.3–9.2	Tragolidae	Dorcabune nagrii	-	-11	-	-14	-0.4	-25.4	-6.5	-	-	-	Nelson 2007
Y6857	Y227	9.3–9.2	Tragolidae	Dorcabune nagrii	-	-10.6	-	-14	-0.4	-25	-2.4	-	-	-	Nelson 2007
Y11155	Y310	9.3–9.2	Tragolidae	Dorcabune nagrii	-	-9.9	-	-14	-0.4	-24.3	-1.6	-	-	-	Nelson 2007
Y10220	Y309	9.3–9.2	Tragolidae	Dorcabune nagrii	-	-11.1	-	-14	-0.4	-25.5	-8.2	-	-	-	Nelson 2007
Y10886	Y312	9.3–9.2	Tragolidae	Dorcatherium majus	-	-10.6	-	-14	-0.4	-25	-2.2	-	-	-	Nelson 2007
Y10965	Y314	9.3–9.2	Tragolidae	Dorcatherium majus	-	-10.5	-	-14	-0.4	-24.9	-3.6	-	-	-	Nelson 2007
Y7310	Y227	9.3–9.2	Tragolidae	Dorcatherium majus	-	-12.7	-	-14	-0.4	-27.1	0.5	-	-	-	Nelson 2007
Y50921	Y227	9.3–9.2	Tragolidae	Dorcatherium majus	-	-10.6	-	-14	-0.4	-25	-8.3	-	-	-	Nelson 2007
Y5567	Y310	9.3–9.2	Tragolidae	Dorcatherium majus	-	-11.1	-	-14	-0.4	-25.5	-5.6	-	-	-	Nelson 2007
Y19770	Y240	9.3–9.2	Chalicotheriidae	Chalicothere	-	-11	-	-14	-0.4	-25.4	-3.3	-	-	-	Nelson 2007
Y19802	Y182	9.3–9.2	Chalicotheriidae	Chalicothere	-	-11.1	-	-14	-0.4	-25.5	-3.8	-	-	-	Nelson 2007
Y5127-M2	Y211	9.3–9.2	Bovidae	Tragoceridus	-	-11.6	-	-14	-0.4	-26	-6.7	-	-	-	Nelson 2007
Y5127-M3	Y211	9.3–9.2	Bovidae	Tragoceridus	-	-11.5	-	-14	-0.4	-25.9	-3.5	-	-	-	Nelson 2007
Y15118-M3	Y227	9.3–9.2	Bovidae	Tragoceridus	-	-11.7	-	-14	-0.4	-26.1	0.3	-	-	-	Nelson 2007
Y11593-M2	Y227	9.3–9.2	Bovidae	Tragoceridus	-	-11.7	-	-14	-0.4	-26.1	-4.4	-	-	-	Nelson 2007
Y11593-M3	Y312	9.3–9.2	Bovidae	Tragoceridus	-	-10.7	-	-14	-0.4	-25.1	0.7	-	-	-	Nelson 2007
Y19813	Y312	9.3–9.2	Equidae	Hipparion	-	-9.5	-	-14	-0.4	-23.9	-1.5	-	-	-	Nelson 2007
Y47080	Y312	9.3–9.2	Equidae	Hipparion	-	-8.1	-	-14	-0.4	-22.5	-2.6	-	-	-	Nelson 2007
Y19810a	Y312	9.3–9.2	Equidae	Hipparion	-	-9.2	-	-14	-0.4	-23.6	-1.6	-	-	-	Nelson 2007
Y19810	Y312	9.3–9.2	Equidae	Hipparion	-	-8.7	-	-14	-0.4	-23.1	-3.5	-	-	-	Nelson 2007
Y46248	Y418	9.3–9.2	Equidae	Hipparion	-	-9.1	-	-14	-0.4	-23.5	-4.9	-	-	-	Nelson 2007
Y51694	Y545	8.1–8.0	Rhinocerotidae	Rhinoceros	-	-10.9	-	-14	-0.4	-25.3	-3.3	-	-	-	Nelson 2007
Y51551	Y542	8.1–8.0	Rhinocerotidae	Rhinoceros	-	-11.7	-	-14	-0.4	-26.1	-3.6	-	-	-	Nelson 2007
Y51734	Y889	8.1–8.0	Rhinocerotidae	Rhinoceros	-	-13.3	-	-14	-0.4	-27.7	-4.3	-	-	-	Nelson 2007
Y51572	KL11A	8.1–8.0	Rhinocerotidae	Rhinoceros	-	-11.4	-	-14	-0.4	-25.8	-3.2	-	-	-	Nelson 2007
Y51776	Y1000	8.1–8.0	Rhinocerotidae	Rhinoceros	-	-8.3	-	-14	-0.4	-22.7	-3.4	-	-	-	Nelson 2007
Y51576	Y539	8.1–8.0	Gomphotheridae	Gomphothere	-	-11.3	-	-14	-0.4	-25.7	-5.9	-	-	-	Nelson 2007
Y51774	Y1000	8.1–8.0	Gomphotheridae	Gomphothere	-	-12	-	-14	-0.4	-26.4	-1	-	-	-	Nelson 2007
Y51559	KL11A	8.1–8.0	Gomphotheridae	Gomphothere	-	-11	-	-14	-0.4	-25.4	-7	-	-	-	Nelson 2007
Y51782	Y547	8.1–8.0	Gomphotheridae	Gomphothere	-	-12.2	-	-14	-0.4	-26.6	-6.6	-	-	-	Nelson 2007
Y51704	Y545	8.1–8.0	Gomphotheridae	Gomphothere	-	-9.6	-	-14	-0.4	-24	-3.9	-	-	-	Nelson 2007
Y16986	Y545	8.1–8.0	Deinotheriidae	Deinotherium	-	-11.7	-	-14	-0.4	-26.1	0	-	-	-	Nelson 2007
Y5694	Y017	8.1–8.0	Giraffidae	Bramatherium megacephalum	-	-14.2	-	-14	-0.4	-28.6	1.3	-	-	-	Nelson 2007
Y18385	Y605	8.1–8.0	Giraffidae	Bramatherium megacephalum	-	-10.7	-	-14	-0.4	-25.1	-0.3	-	-	-	Nelson 2007
Y2798	Y019	8.1–8.0	Giraffidae	Bramatherium megacephalum	-	-11.1	-	-14	-0.4	-25.5	-0.2	-	-	-	Nelson 2007
Y18412	Y605	8.1–8.0	Giraffidae	Bramatherium megacephalum	-	-10.9	-	-14	-0.4	-25.3	-0.9	-	-	-	Nelson 2007
Y351	Y024	8.1–8.0	Suidae	Propotamocherus hysudricus	-	-10.5	-	-11	-0.4	-21.9	-5	-	-	-	Nelson 2007
Y51554	Y542	8.1–8.0	Suidae	Propotamocherus hysudricus	-	-11.8	-	-11	-0.4	-23.2	-4	-	-	-	Nelson 2007
Y51700	Y545	8.1–8.0	Suidae	Propotamocherus hysudricus	-	-11.8	-	-11	-0.4	-23.2	-5.9	-	-	-	Nelson 2007
Y49515	Y599	8.1–8.0	Suidae	Propotamocherus hysudricus	-	-10.2	-	-11	-0.4	-21.6	-3.6	-	-	-	Nelson 2007
Y31474	Y545	8.1–8.0	Suidae	Propotamocherus hysudricus	-	-11	-	-11	-0.4	-22.4	-2.7	-	-	-	Nelson 2007
Y51745	Y599	8.1–8.0	Suidae	Hippopotamodon sivalense	-	-10.8	-	-11	-0.4	-22.2	3.5	-	-	-	Nelson 2007
Y330	Y017	8.1–8.0	Suidae	Hippopotamodon sivalense	-	-11.1	-	-11	-0.4	-22.5	-4.1	-	-	-	Nelson 2007
Y499	Y024	8.1–8.0	Tragulidae	Dorcatherium majus	-	-10.5	-	-14	-0.4	-24.9	-3.8	-	-	-	Nelson 2007
Y16270	Y539	8.1–8.0	Tragulidae	Dorcatherium majus	-	-8.8	-	-14	-0.4	-23.2	-2.5	-	-	-	Nelson 2007
Y16236	Y540	8.1–8.0	Tragulidae	Dorcatherium majus	-	-10.6	-	-14	-0.4	-25	-1.7	-	-	-	Nelson 2007
Y49530	Y888	8.1–8.0	Tragulidae	Dorcatherium majus	-	-9.9	-	-14	-0.4	-24.3	-2.4	-	-	-	Nelson 2007
Y679	Y033	8.1–8.0	Tragulidae	Dorcatherium majus	-	-10.5	-	-14	-0.4	-24.9	-2.4	-	-	-	Nelson 2007
Y9203-M2	Y017	8.1–8.0	Bovidae	Tragoceridus	-	-11	-	-14	-0.4	-25.4	-7	-	-	-	Nelson 2007
Y9203-M3	Y017	8.1–8.0	Bovidae	Tragoceridus	-	-10	-	-14	-0.4	-24.4	0.5	-	-	-	Nelson 2007
Y717011	Y545	8.1–8.0	Bovidae	Tragoceridus	-	-12.4	-	-14	-0.4	-26.8	-6.5	-	-	-	Nelson 2007
Y9208	Y017	8.1–8.0	Bovidae	Tragoceridus	-	-10.3	-	-14	-0.4	-24.7	0.1	-	-	-	Nelson 2007
Y51687	Y545	8.1–8.0	Bovidae	Tragoceridus	-	-10.1	-	-14	-0.4	-24.5	0.9	-	-	-	Nelson 2007
Y263-M2	Y017	8.1–8.0	Bovidae	Tragoceridus	-	-11.1	-	-14	-0.4	-25.5	-5.1	-	-	-	Nelson 2007
Y263-M3	Y017	8.1–8.0	Bovidae	Tragoceridus	-	-9.8	-	-14	-0.4	-24.2	-1.3	-	-	-	Nelson 2007
Y17007	Y545	8.1–8.0	Bovidae	Tragoceridus	-	-12	-	-14	-0.4	-26.4	-1.9	-	-	-	Nelson 2007
Y2817-M2	Y017	8.1–8.0	Bovidae	Docadoxa porrecticornis	-	-10.9	-	-14	-0.4	-25.3	1.6	-	-	-	Nelson 2007
Y2817-M3	Y017	8.1–8.0	Bovidae	Docadoxa porrecticornis	-	-9.6	-	-14	-0.4	-24	-3.6	-	-	-	Nelson 2007
Y461-M2	Y024	8.1–8.0	Bovidae	Docadoxa porrecticornis	-	-11.9	-	-14	-0.4	-26.3	-3.2	-	-	-	Nelson 2007
Y461-M3	Y024	8.1–8.0	Bovidae	Docadoxa porrecticornis	-	-10.7	-	-14	-0.4	-25.1	-8	-	-	-	Nelson 2007
Y9207-M2	Y017	8.1–8.0	Bovidae	Docadoxa porrecticornis	-	-10.3	-	-14	-0.4	-24.7	-1.1	-	-	-	Nelson 2007
Y9207-M3	Y017	8.1–8.0	Bovidae	Docadoxa porrecticornis	-	-10.6	-	-14	-0.4	-25	-4.3	-	-	-	Nelson 2007
Y49550	Y606	8.1–8.0	Bovidae	Docadoxa porrecticornis	-	-9.3	-	-14	-0.4	-23.7	-3.2	-	-	-	Nelson 2007
Y49674	Y542	8.1–8.0	Equidae	Hipparion	-	-5.3	-	-14	-0.4	-19.7	-1.3	-	-	-	Nelson 2007
Y18418	Y606	8.1–8.0	Equidae	Hipparion	-	-7.7	-	-14	-0.4	-22.1	-1.9	-	-	-	Nelson 2007
Y17859	Y599	8.1–8.0	Equidae	Hipparion	-	-5.9	-	-14	-0.4	-20.3	-2.7	-	-	-	Nelson 2007
Y49548a	Y890	8.1–8.0	Equidae	Hipparion	-	-6.5	-	-14	-0.4	-20.9	-0.8	-	-	-	Nelson 2007
Y49548	Y890	8.1–8.0	Equidae	Hipparion	-	-7.8	-	-14	-0.4	-22.2	-3.3	-	-	-	Nelson 2007
