# Supplementary material for: Evolutionary ecology of Miocene hominoid primates in Southeast Asia
Source: Sci Rep. 2022 Jul 12;12:11841. doi: 10.1038/s41598-022-15574-z (PMC9276763; doi:10.1038/s41598-022-15574-z)
Supplement: Supplementary file 4 — Supplementary Table 3. [file 41598_2022_15574_MOESM4_ESM.xlsx]

## Sheet: Feuil1
Table SI 3
ID	Lab-Code	Site/Locality	Country	Age	Period	Species	Tooth	δ13CVPDB	SD C	corrections of δ13CVPDB		δ13Cdiet	δ18OVPDB	SD O	Reference
										ε*	CO2 atmosphere
1	PB-11-Q	Pha Bong	Thailand	0.3-1 Ma	Middle Pleistocene	G. blacki	-	-13.31	-	-11	0	-24.31	-3.95	-	Bocherens et al. 2017 (65)
2	CA-735-E	China?	China	-	Pleistocene	G. blacki	-	-16.045	-	-11	0	-27.045	-7.77315	-	Bocherens et al. 2017 (65)
3	CA-764-E	China?	China	-	Pleistocene	G. blacki	-	-15.5593	-	-11	0	-26.5593	-6.18588	-	Bocherens et al. 2017 (65)
4	CA-568-E	China?	China	-	Pleistocene	G. blacki	-	-13.8172	-	-11	0	-24.8172	-5.01979	-	Bocherens et al. 2017 (65)
5	20	Juyuandong	China	>0.9-1.2 Ma	Early Pleistocene	G. blacki	-	-16.4	-	-11	0	-27.4	-7.2	-	Nelson 2014 (47)
6	21	Juyuandong	China	>0.9-1.2 Ma	Early Pleistocene	G. blacki	-	-16.4	-	-11	0	-27.4	-6.6	-	Nelson 2014 (47)
7	19	Juyuandong	China	>0.9-1.2 Ma	Early Pleistocene	G. blacki	-	-16.3	-	-11	0	-27.3	-6.7	-	Nelson 2014 (47)
8	22	Juyuandong	China	>0.9-1.2 Ma	Early Pleistocene	G. blacki	-	-16.1	-	-11	0	-27.1	-7.6	-	Nelson 2014 (47)
9	25	Longgudong	China	1.8-2.0 Ma	Early Pleistocene	G. blacki	-	-16.6	-	-11	0	-27.6	-8.1	-	Nelson 2014 (47)
10	23	Longgudong	China	1.8-2.0 Ma	Early Pleistocene	G. blacki	-	-15.6	-	-11	0	-26.6	-9.4	-	Nelson 2014 (47)
11	24	Longgudong	China	1.8-2.0 Ma	Early Pleistocene	G. blacki	-	-15.4	-	-11	0	-26.4	-9.2	-	Nelson 2014 (47)
12	36	Longgudong	China	1.8-2.0 Ma	Early Pleistocene	G. blacki	-	-12.2	-	-11	0	-23.2	-8.6	-	Nelson 2014 (47)
13	26	Longgudong	China	1.8-2.0 Ma	Early Pleistocene	G. blacki	-	-12.1	-	-11	0	-23.1	-10.5	-	Nelson 2014 (47)
14	34	Longgudong	China	1.8-2.0 Ma	Early Pleistocene	G. blacki	-	-16.6	-	-11	0	-27.6	-7.6	-	Nelson 2014 (47)
15	35	Longgudong	China	1.8-2.0 Ma	Early Pleistocene	G. blacki	-	-15.7	-	-11	0	-26.7	-7	-	Nelson 2014 (47)
16	E8	Sanhe cave	China	1.2-1.6 Ma	Early Pleistocene	G. blacki	-	-16.64	-	-11	0	-27.64	-4.18	-	Qu et al. 2014 (64)
17	E5	Sanhe cave	China	1.2-1.6 Ma	Early Pleistocene	G. blacki	-	-16.35	-	-11	0	-27.35	-5.17	-	Qu et al. 2014 (64)
18	E4	Sanhe cave	China	1.2-1.6 Ma	Early Pleistocene	G. blacki	-	-15.7	-	-11	0	-26.7	-5.34	-	Qu et al. 2014 (64)
19	E7	Sanhe cave	China	1.2-1.6 Ma	Early Pleistocene	G. blacki	-	-15.51	-	-11	0	-26.51	-5.57	-	Qu et al. 2014 (64)
20	E3	Sanhe cave	China	1.2-1.6 Ma	Early Pleistocene	G. blacki	-	-15.37	-	-11	0	-26.37	-5.84	-	Qu et al. 2014 (64)
21	E1	Sanhe cave	China	1.2-1.6 Ma	Early Pleistocene	G. blacki	-	-15.27	-	-11	0	-26.27	-5.24	-	Qu et al. 2014 (64)
22	E2	Sanhe cave	China	1.2-1.6 Ma	Early Pleistocene	G. blacki	-	-15.27	-	-11	0	-26.27	-5.21	-	Qu et al. 2014 (64)
23	E6	Sanhe cave	China	1.2-1.6 Ma	Early Pleistocene	G. blacki	-	-15.06	-	-11	0	-26.06	-3.49	-	Qu et al. 2014 (64)
24	E9	Sanhe cave	China	1.2-1.6 Ma	Early Pleistocene	G. blacki	-	-14.37	-	-11	0	-25.37	-4.91	-	Qu et al. 2014 (64)
25	201811	Sumatra east coast	Sumatra east coast	-	Holocene	P. abelii	-	-14.7442	0.17	-11	0	-25.7442	-5.54921	0.12	Louys & Roberts 2020 (22)
26	200898	Borneo	Borneo	1928	Holocene	P. pygmaeus	-	-17.95	0.11	-11	0	-28.95	-12.52	0.08	Louys & Roberts 2020 (22)
27	28253	Borneo	Borneo	1907	Holocene	P. pygmaeus	-	-15.586	0.15	-11	0	-26.586	-6.08389	0.09	Louys & Roberts 2020 (22)
28	18010	Borneo	Borneo	1902	Holocene	P. pygmaeus	-	-14.8812	0.22	-11	0	-25.8812	-8.28437	0.1	Louys & Roberts 2020 (22)
29	28252	Borneo	Borneo	1907	Holocene	P. pygmaeus	-	-14.5	0.19	-11	0	-25.5	-7.06	0.11	Louys & Roberts 2020 (22)
30	200900	Borneo	Borneo	1928	Holocene	P. pygmaeus	-	-14.422	0.17	-11	0	-25.422	-5.16568	0.12	Louys & Roberts 2020 (22)
31	140426	Borneo, Sabah, Sandakan S. West	Borneo	-	Holocene	P. pygmaeus	-	-16.1509	0.14	-11	0	-27.1509	-5.4376	0.11	Louys & Roberts 2020 (22)
32	SEA-10	Borneo	Borneo	pre1930	Holocene	P. pygmaeus	-	-16.3976	-	-11	0	-27.3976	-10.0018	-	Bocherens et al. 2017 (65)
33	SEA-8	Borneo	Borneo	pre1930	Holocene	P. pygmaeus	-	-16.1092	-	-11	0	-27.1092	-9.53766	-	Bocherens et al. 2017 (65)
34	SEA-16	Borneo	Borneo	pre1930	Holocene	P. pygmaeus	-	-16.0756	-	-11	0	-27.0756	-9.92917	-	Bocherens et al. 2017 (65)
35	SEA-14	Borneo	Borneo	pre1930	Holocene	P. pygmaeus	-	-15.712	-	-11	0	-26.712	-9.49754	-	Bocherens et al. 2017 (65)
36	SEA-9	Borneo	Borneo	pre1930	Holocene	P. pygmaeus	-	-15.2818	-	-11	0	-26.2818	-8.63541	-	Bocherens et al. 2017 (65)
37	SEA-15	Borneo	Borneo	pre1930	Holocene	P. pygmaeus	-	-15.1067	-	-11	0	-26.1067	-8.01269	-	Bocherens et al. 2017 (65)
38	SEA-11	Borneo	Borneo	pre1930	Holocene	P. pygmaeus	-	-14.5071	-	-11	0	-25.5071	-9.54465	-	Bocherens et al. 2017 (65)
39	SEA-12	Borneo	Borneo	pre1930	Holocene	P. pygmaeus	-	-14.2676	-	-11	0	-25.2676	-9.95987	-	Bocherens et al. 2017 (65)
40	SEA-13	Borneo	Borneo	pre1930	Holocene	P. pygmaeus	-	-13.9664	-	-11	0	-24.9664	-8.8504	-	Bocherens et al. 2017 (65)
41	ZRC4.754	Borneo	Borneo	1925	Holocene	P. pygmaeus	right M2	-15.5388	0.22	-11	0	-26.5388	-8.76436	0.12	Louys & Roberts 2020 (22)
42	ZRC4.755	Borneo	Borneo	1925	Holocene	P. pygmaeus	right M2	-14.4	0.1	-11	0	-25.4	-8.5	0.1	Louys & Roberts 2020 (22)
43	ZRC4.750	Pontianak	Borneo	1926	Holocene	P. pygmaeus	right M2	-16.4501	0.1	-11	0	-27.4501	-9.19139	0.1	Louys & Roberts 2020 (22)
44	ZRC4.746	Pontianak	Borneo	1925	Holocene	P. pygmaeus	right M2	-14.9266	0.2	-11	0	-25.9266	-8.92758	0.1	Louys & Roberts 2020 (22)
45	MNHM ZM-MO-CG-1893-594/A10683	Borneo	Borneo	1893	Holocene	P. pygmaeus	left m2	-14.9	0.2	-11	0	-25.9	-4.9	0.3	Louys & Roberts 2020 (22)
46	MNHM ZM-MO-CG-1894-1419	Borneo	Borneo	1894	Holocene	P. pygmaeus	left M3	-14	0.2	-11	0	-25	-7.7	0.3	Louys & Roberts 2020 (22)
47	MNHM ZM-MO-CG-1892-546	Semiasalyres, Borneo	Borneo	1892	Holocene	P. pygmaeus	left M3	-13.8	0.3	-11	0	-24.8	-7.5	0.3	Louys & Roberts 2020 (22)
48	SEA-5	Singapore	Singapore	post 2000	Holocene	P. pygmaeus	-	-16.22	-	-11	1.5	-25.72	-9.4	-	Pushkina et al. 2010 (63), this study
49	TWN-7-1	Tham Wiman Nakin	Thailand	~170 ka	Middle Pleistocene	P. pygmaeus	-	-13.1	-	-11	0	-24.1	-4	-	Pushkina et al. 2010 (63), Bocherens et al. 2017 (65)
50	NL-302	Nam Lot	Laos	86–72 ka	Late Pleistocene	P. pygmaeus	-	-14.5	-	-11	0	-25.5	-6.1	-	Bacon et al. 2018a (66)
51	CA-148-E	China?	China	-	Pleistocene	Pongo sp.	-	-15.7856	-	-11	0	-26.7856	-5.75375	-	Bocherens et al. 2017 (65)
52	CA-161-E	China?	China	-	Pleistocene	Pongo sp.	-	-14.9128	-	-11	0	-25.9128	-6.03569	-	Bocherens et al. 2017 (65)
53	CA-212-E	China?	China	-	Pleistocene	Pongo sp.	-	-14.7524	-	-11	0	-25.7524	-4.4463	-	Bocherens et al. 2017 (65)
54	PB-10-1	Pha Bong	Thailand	1-0.3 Ma	Middle Pleistocene	Pongo sp.	-	-13.67	-	-11	0	-24.67	-5.49	-	Bocherens et al. 2017 (65)
55	E13	Sanhe cave	China	1.2-1.6 Ma	Early Pleistocene	Pongo sp.	-	-15.34	-	-11	0	-26.34	-3.95	-	Qu et al. 2014 (64)
56	E11	Sanhe cave	China	1.2-1.6 Ma	Early Pleistocene	Pongo sp.	-	-14.96	-	-11	0	-25.96	-4.38	-	Qu et al. 2014 (64)
57	E12	Sanhe cave	China	1.2-1.6 Ma	Early Pleistocene	Pongo sp.	-	-14.66	-	-11	0	-25.66	-3.08	-	Qu et al. 2014 (64)
58	E10	Sanhe cave	China	1.2-1.6 Ma	Early Pleistocene	Pongo sp.	-	-14.37	-	-11	0	-25.37	-3.44	-	Qu et al. 2014 (64)
59	IRWD 7E	Yinseik	Myanmar	8.8-10.4 Ma	Late Miocene	K. ayeyarwadyensis	m3	-13.19	0.1	-11	-0.4	-24.59	-4.51	0.2	this study
60	Y47024	Y317	Pakistan	9.2-9.3 Ma	Late Miocene	Sivapithecus sp.	-	-12.4	-	-11	-0.4	-23.8	-0.9	-	Nelson 2007 (26)
61	Y13933	Y260	Pakistan	9.2-9.3 Ma	Late Miocene	Sivapithecus sp.	-	-13.1	-	-11	-0.4	-24.5	-1.9	-	Nelson 2007 (26)
62	Y47023	Y182	Pakistan	9.2-9.3 Ma	Late Miocene	Sivapithecus sp.	-	-12.8	-	-11	-0.4	-24.2	-1.7	-	Nelson 2007 (26)
63	Y47021	Y182	Pakistan	9.2-9.3 Ma	Late Miocene	Sivapithecus sp.	-	-13.9	-	-11	-0.4	-25.3	-6	-	Nelson 2007 (26)
64	Y13811	Y224	Pakistan	9.2-9.3 Ma	Late Miocene	Sivapithecus sp.	-	-12.7	-	-11	-0.4	-24.1	-2.7	-	Nelson 2007 (26)
65	HD1-A	Haritalyangar	India	8.85 Ma	Late Miocene	Indopithecus	right M2	-12.2	-	-11	-0.4	-23.6	-5.5	-	Patnaik et al. 2014 (62)
66	HD1-B	Haritalyangar	India	8.85 Ma	Late Miocene	Indopithecus	right M2	-11.8	-	-11	-0.4	-23.2	-4.4	-	Patnaik et al. 2014 (62)
67	HD1-C	Haritalyangar	India	8.85 Ma	Late Miocene	Indopithecus	right M2	-11.7	-	-11	-0.4	-23.1	-2.5	-	Patnaik et al. 2014 (62)
68	HD1-D	Haritalyangar	India	8.85 Ma	Late Miocene	Indopithecus	right M2	-11.9	-	-11	-0.4	-23.3	-2.1	-	Patnaik et al. 2014 (62)
69	HD1-E	Haritalyangar	India	8.85 Ma	Late Miocene	Indopithecus	right M2	-11.8	-	-11	-0.4	-23.2	-2.9	-	Patnaik et al. 2014 (62)
70	HD1-F	Haritalyangar	India	8.85 Ma	Late Miocene	Indopithecus	right M2	-11.6	-	-11	-0.4	-23	-3.1	-	Patnaik et al. 2014 (62)
71	HD1-G	Haritalyangar	India	8.85 Ma	Late Miocene	Indopithecus	right M2	-12.4	-	-11	-0.4	-23.8	-5.2	-	Patnaik et al. 2014 (62)
72	HD1-H	Haritalyangar	India	8.85 Ma	Late Miocene	Indopithecus	right M2	-12.1	-	-11	-0.4	-23.5	-4.2	-	Patnaik et al. 2014 (62)
73	HD1-I	Haritalyangar	India	8.85 Ma	Late Miocene	Indopithecus	right M2	-12.2	-	-11	-0.4	-23.6	-5	-	Patnaik et al. 2014 (62)
74	HD1-J	Haritalyangar	India	8.85 Ma	Late Miocene	Indopithecus	right M2	-12.2	-	-11	-0.4	-23.6	-3.6	-	Patnaik et al. 2014 (62)
75	LC47	5704.C	China	~2 Ma	Early Pleistocene	G. blacki	m	-16.8	-	-11	0	-27.8	-6.4	-	Jiang et al. 2021 (67) (48?)
76	LC48	5704.C	China	~2 Ma	Early Pleistocene	G. blacki	M	-16.6	-	-11	0	-27.6	-6.3	-	Jiang et al. 2021 (67)
77	LC49	5704.C	China	~2 Ma	Early Pleistocene	G. blacki	M	-16.8	-	-11	0	-27.8	-5.9	-	Jiang et al. 2021 (67)
78	LC50	5704.C	China	~2 Ma	Early Pleistocene	G. blacki	m	-15.9	-	-11	0	-26.9	-6.3	-	Jiang et al. 2021 (67)
79	LC51	5704.C	China	~2 Ma	Early Pleistocene	G. blacki	m	-16.6	-	-11	0	-27.6	-6.4	-	Jiang et al. 2021 (67)
80	LC52	5704.C	China	~2 Ma	Early Pleistocene	G. blacki	left p4	-15.9	-	-11	0	-26.9	-7.1	-	Jiang et al. 2021 (67)
81	LC53	5704.63	China	~2 Ma	Early Pleistocene	G. blacki	P4	-16.3	-	-11	0	-27.3	-7.5	-	Jiang et al. 2021 (67)
82	LC54	5704(E)	China	~2 Ma	Early Pleistocene	G. blacki	P4	-15.9	-	-11	0	-26.9	-6.3	-	Jiang et al. 2021 (67)
83	LC55	5704.C	China	~2 Ma	Early Pleistocene	G. blacki	m	-16.9	-	-11	0	-27.9	-7.1	-	Jiang et al. 2021 (67)
84	LC56	5704.B	China	~2 Ma	Early Pleistocene	G. blacki	m	-16.7	-	-11	0	-27.7	-7.1	-	Jiang et al. 2021 (67)
85	LC57	5704.C	China	~2 Ma	Early Pleistocene	G. blacki	M	-17	-	-11	0	-28	-6.2	-	Jiang et al. 2021 (67)
86	LC58	5704.C	China	~2 Ma	Early Pleistocene	G. blacki	m	-16.4	-	-11	0	-27.4	-6.8	-	Jiang et al. 2021 (67)
87	E14	Sanhe Cave	China	1.6-1.2 Ma	Early Pleistocene	Bovidae	-	-15.07	-	n.a.	n.a.	n.a.	-7.28	-	Qu et al. 2014 (64)
88	E15	Sanhe Cave	China	1.6-1.2 Ma	Early Pleistocene	Bovidae	-	-15.83	-	n.a.	n.a.	n.a.	-5.66	-	Qu et al. 2014 (64)
89	E16	Sanhe Cave	China	1.6-1.2 Ma	Early Pleistocene	Bovidae	-	-17.14	-	n.a.	n.a.	n.a.	-7.45	-	Qu et al. 2014 (64)
90	E17	Sanhe Cave	China	1.6-1.2 Ma	Early Pleistocene	Bovidae	-	-15.89	-	n.a.	n.a.	n.a.	-2.41	-	Qu et al. 2014 (64)
91	E18	Sanhe Cave	China	1.6-1.2 Ma	Early Pleistocene	Bovidae	-	-15.56	-	n.a.	n.a.	n.a.	-4.25	-	Qu et al. 2014 (64)
92	1	Longgudong Cave	China	1.8-2.0 Ma	Early Pleistocene	Bovidae	-	-14.4	-	n.a.	n.a.	n.a.	-9.7	-	Nelson 2014 (47)
93	2	Longgudong Cave	China	1.8-2.0 Ma	Early Pleistocene	Bovidae	-	-14.5	-	n.a.	n.a.	n.a.	-9.3	-	Nelson 2014 (47)
94	3	Longgudong Cave	China	1.8-2.0 Ma	Early Pleistocene	Bovidae	-	-15.8	-	n.a.	n.a.	n.a.	-9.3	-	Nelson 2014 (47)
95	4	Longgudong Cave	China	1.8-2.0 Ma	Early Pleistocene	Bovidae	-	-14.3	-	n.a.	n.a.	n.a.	-7.2	-	Nelson 2014 (47)
96	LC27	5704(W?)	China	~2 Ma	Early Pleistocene	Bovidae	M	-14.8	-	n.a.	n.a.	n.a.	-9.1	-	Jiang et al. 2021 (67)
97	LC28	5704(E)	China	~2 Ma	Early Pleistocene	Bovidae	M	-12.9	-	n.a.	n.a.	n.a.	-6.5	-	Jiang et al. 2021 (67)
98	LC29	5704(E)	China	~2 Ma	Early Pleistocene	Bovidae	M	-16.4	-	n.a.	n.a.	n.a.	-6.9	-	Jiang et al. 2021 (67)
99	LC30	5704.C	China	~2 Ma	Early Pleistocene	Bovidae	m	-15.2	-	n.a.	n.a.	n.a.	-5.5	-	Jiang et al. 2021 (67)
100	LC31	5704.C	China	~2 Ma	Early Pleistocene	Bovidae	m	-16.4	-	n.a.	n.a.	n.a.	-5.3	-	Jiang et al. 2021 (67)
101	631045-2	Sangiran	Indonesia	<1.51-0.8 Ma	Early Pleistocene	Suidae	-	-0.16	-	n.a.	n.a.	n.a.	-4.48	-	Janssen et al. 2016 (60)
102	631045-4	Sangiran	Indonesia	<1.51-0.8 Ma	Early Pleistocene	Suidae	-	-12.14	-	n.a.	n.a.	n.a.	-6.95	-	Janssen et al. 2016 (60)
103	631045-6	Sangiran	Indonesia	<1.51-0.8 Ma	Early Pleistocene	Suidae	-	1.85	-	n.a.	n.a.	n.a.	-5.06	-	Janssen et al. 2016 (60)
104	631045-9	Sangiran	Indonesia	<1.51-0.8 Ma	Early Pleistocene	Suidae	-	-1.56	-	n.a.	n.a.	n.a.	-7.02	-	Janssen et al. 2016 (60)
105	31	Longgudong Cave	China	1.8-2.0 Ma	Early Pleistocene	Suidae	-	-3.4	-	n.a.	n.a.	n.a.	-11.2	-	Nelson 2014 (47)
106	LC12	5704.C	China	~2 Ma	Early Pleistocene	Suidae	right M3	-14.7	-	n.a.	n.a.	n.a.	-5.4	-	Jiang et al. 2021 (67)
107	LC13	5704.C	China	~2 Ma	Early Pleistocene	Suidae	right M3	-13	-	n.a.	n.a.	n.a.	-8.9	-	Jiang et al. 2021 (67)
108	LC14	5704.IIIa	China	~2 Ma	Early Pleistocene	Suidae	left M3	-13.3	-	n.a.	n.a.	n.a.	-7.3	-	Jiang et al. 2021 (67)
109	LC15	5704.C	China	~2 Ma	Early Pleistocene	Suidae	left M3	-13.6	-	n.a.	n.a.	n.a.	-6.8	-	Jiang et al. 2021 (67)
110	LC16	5704	China	~2 Ma	Early Pleistocene	Suidae	M2	-18	-	n.a.	n.a.	n.a.	-6.5	-	Jiang et al. 2021 (67)
111	17651	Hoekgrot	Indonesia	~2.6, 3.3 ka	Holocene	Bovidae	-	-9.693	-	n.a.	n.a.	n.a.	-2.912	-	Janssen et al. 2016 (60)
112	102400	-	Thailand	modern	Holocene	Bovidae	-	-5.9	-	n.a.	n.a.	n.a.	-7.7	-	Pushkina et al. 2010 (63), Bocherens et al. 2017 (65)
113	102900	-	Laos	modern	Holocene	Bovidae	-	-15.89	-	n.a.	n.a.	n.a.	-8.36	-	Pushkina et al. 2010 (63), Bocherens et al. 2017 (65)
114	SEA-24	Sumatra	Indonesia	>100	Holocene	Bovidae	-	-10.1698	-	n.a.	n.a.	n.a.	-8.12221	-	Bocherens et al. 2017 (65)
115	MNHM ZM-MO-1894-408	-	China	1884	Holocene	Bovidae	left m2	-11.1596	0.18	n.a.	n.a.	n.a.	-11.7094	0.33	Louys & Roberts 2020 (22)
116	MNHM ZM-MO-1993-4629	-	China	1993	Holocene	Bovidae	right m2	-14.767	0.25	n.a.	n.a.	n.a.	-9.88398	0.08	Louys & Roberts 2020 (22)
117	MNHM ZM-MO-1877-651	-	-	1877	Holocene	Bovidae	left P1	-2.46387	0.17	n.a.	n.a.	n.a.	-5.47719	0.06	Louys & Roberts 2020 (22)
118	MNHM ZM-MO-1895-343	Java	Indonesia	-	Holocene	Bovidae	right m3	-3.14177	0.19	n.a.	n.a.	n.a.	-4.85615	0.13	Louys & Roberts 2020 (22)
119	MNHM ZM-MO-A6707	-	Indochina	-	Holocene	Bovidae	left m3	-2.22357	0.173476	n.a.	n.a.	n.a.	-7.04595	0.135781	Louys & Roberts 2020 (22)
120	MNHM ZM-MO-1902-411	-	Indochina	1902	Holocene	Bovidae	right m3	-10.6586	0.186879	n.a.	n.a.	n.a.	-9.48438	0.061226	Louys & Roberts 2020 (22)
121	MNHM ZM-MO-1908-12	Tching-king	China	1908	Holocene	Bovidae	left M3	-12.8967	0.207025	n.a.	n.a.	n.a.	-7.54752	0.137073	Louys & Roberts 2020 (22)
122	MNHM ZM-MO-1993-4240	Sumatra	Indonesia	1933	Holocene	Bovidae	left M3	-15.2099	0.227512	n.a.	n.a.	n.a.	-4.12886	0.136108	Louys & Roberts 2020 (22)
123	54582	-	Indochina	-	Holocene	Bovidae	-	1.26342	0.17	n.a.	n.a.	n.a.	-4.40933	0.07	Louys & Roberts 2020 (22)
124	54584	-	-	-	Holocene	Bovidae	-	-0.380078	0.23	n.a.	n.a.	n.a.	-4.80348	0.14	Louys & Roberts 2020 (22)
125	87621	-	-	-	Holocene	Bovidae	-	-6.49988	0.11	n.a.	n.a.	n.a.	-5.80848	0.08	Louys & Roberts 2020 (22)
126	113755	Annan, Dong Me		1936	Holocene	Bovidae	-	-7.46288	0.11258	n.a.	n.a.	n.a.	-2.04212	0.0859781	Louys & Roberts 2020 (22)
127	113756	Annan, Dong Me		1936	Holocene	Bovidae	-	1.06209	0.123153	n.a.	n.a.	n.a.	-4.04091	0.0860798	Louys & Roberts 2020 (22)
128	113758	Cochin China, Lagua River	China	1936	Holocene	Bovidae	-	-3.06124	0.149029	n.a.	n.a.	n.a.	-4.5789	0.11864	Louys & Roberts 2020 (22)
129	54583	-	Indochina	-	Holocene	Bovidae	-	-3.07027	0.18	n.a.	n.a.	n.a.	-4.67867	0.12	Louys & Roberts 2020 (22)
130	119696	-	-	-	Holocene	Bovidae	-	-0.0780531	0.11	n.a.	n.a.	n.a.	-6.31364	0.08	Louys & Roberts 2020 (22)
131	54469	Mysore	India	-	Holocene	Bovidae	-	-1.52424	0.181666	n.a.	n.a.	n.a.	-3.03317	0.102483	Louys & Roberts 2020 (22)
132	54470	Mysore	India	1923	Holocene	Bovidae	-	-3.49005	0.197722	n.a.	n.a.	n.a.	-3.42174	0.0891403	Louys & Roberts 2020 (22)
133	112979	-	India	-	Holocene	Bovidae	-	-3.36175	0.100055	n.a.	n.a.	n.a.	-3.80983	0.0641578	Louys & Roberts 2020 (22)
134	113747	Madras	India	-	Holocene	Bovidae	-	0.125062	0.122765	n.a.	n.a.	n.a.	-2.27734	0.0722203	Louys & Roberts 2020 (22)
135	ZRC4.1685	Muang Prae (Meh Lem)	Thailand	1916	Holocene	Bovidae	right M2	-13.3811	0.123037	n.a.	n.a.	n.a.	-2.95475	0.0829825	Louys & Roberts 2020 (22)
136	ZRC4.1686	Bencoolen, Sumatra	Indonesia	1917	Holocene	Bovidae	left M2	-19.714	0.0713146	n.a.	n.a.	n.a.	-9.14872	0.103761	Louys & Roberts 2020 (22)
137	ZRC4.1688	Koh Lok	Thailand	1905	Holocene	Bovidae	left M2	-11.2761	0.118873	n.a.	n.a.	n.a.	-2.47817	0.10577	Louys & Roberts 2020 (22)
138	ZRC4.1691	Bangkok	Thailand	-	Holocene	Bovidae	right M2	-12.19	0.0947185	n.a.	n.a.	n.a.	-5.21411	0.0864909	Louys & Roberts 2020 (22)
139	17674	Hoekgrot	Indonesia	~2.6, 3.3 ka	Holocene	Suidae	-	-13.381	-	n.a.	n.a.	n.a.	-5.875	-	Janssen et al. 2016 (60)
140	102185	Sumatra	Indonesia	1933	Holocene	Suidae	-	-14.945	0.13	n.a.	n.a.	n.a.	-8.72517	0.12	Louys & Roberts 2020 (22)
141	107184	Borneo	Indonesia	1937	Holocene	Suidae	-	-14.1377	0.17	n.a.	n.a.	n.a.	-10.2347	0.09	Louys & Roberts 2020 (22)
142	103983	Borneo	-	1935	Holocene	Suidae	-	-14.3665	0.13	n.a.	n.a.	n.a.	-11.2331	0.05	Louys & Roberts 2020 (22)
143	29760	-	-	-	Holocene	Suidae	-	-13.7756	0.169195	n.a.	n.a.	n.a.	-7.90238	0.110415	Louys & Roberts 2020 (22)
144	24999	-	-	1904	Holocene	Suidae	-	-13.6525	0.175234	n.a.	n.a.	n.a.	-7.77232	0.127614	Louys & Roberts 2020 (22)
145	24979	-	-	-	Holocene	Suidae	-	-13.9264	0.168148	n.a.	n.a.	n.a.	-7.69343	0.0847966	Louys & Roberts 2020 (22)
146	24976	-	-	1904	Holocene	Suidae	-	-13.3629	0.189404	n.a.	n.a.	n.a.	-9.30342	0.122794	Louys & Roberts 2020 (22)
147	24980	-	-	1904	Holocene	Suidae	-	-13.485	0.19	n.a.	n.a.	n.a.	-7.49369	0.11	Louys & Roberts 2020 (22)
148	ZRC4.1829	Sumatra	Indonesia	1937	Holocene	Suidae	right M2	-15.2398	0.0745329	n.a.	n.a.	n.a.	-9.53124	0.130027	Louys & Roberts 2020 (22)
149	ZRC4.1831	Java	Indonesia	1926	Holocene	Suidae	right M3	-10.4446	0.176109	n.a.	n.a.	n.a.	-7.86015	0.116056	Louys & Roberts 2020 (22)
150	ZRC4.1835	Klebang, Perak	Malaysia	6	Holocene	Suidae	right M2	-13.9176	0.0584659	n.a.	n.a.	n.a.	-8.13471	0.0800822	Louys & Roberts 2020 (22)
151	ZRC4.1850	Borneo	-	1928	Holocene	Suidae	right M2	-12.9816	0.130259	n.a.	n.a.	n.a.	-8.87345	0.151923	Louys & Roberts 2020 (22)
152	ZRC4.1853	Sumatra	Indonesia	1936	Holocene	Suidae	right m2	-12.0821	0.160598	n.a.	n.a.	n.a.	-7.54863	0.10276	Louys & Roberts 2020 (22)
153	ZRC4.1856	Sumatra	Indonesia	1937	Holocene	Suidae	right M2	-13.8556	0.187513	n.a.	n.a.	n.a.	-9.37512	0.131895	Louys & Roberts 2020 (22)
154	ZRC4.1858	Sumatra	Indonesia	1939	Holocene	Suidae	right M2	-14.4807	0.132465	n.a.	n.a.	n.a.	-8.86969	0.0738058	Louys & Roberts 2020 (22)
155	ZRC4.1928	Sumatra	Indonesia	-	Holocene	Suidae	right M2	-15.2604	0.106323	n.a.	n.a.	n.a.	-9.21149	0.0753924	Louys & Roberts 2020 (22)
156	ZRC4.1934	Borneo	-	1920	Holocene	Suidae	right M2	-14.1063	0.0828657	n.a.	n.a.	n.a.	-9.07589	0.0444817	Louys & Roberts 2020 (22)
157	ZRC4.1936	Sumatra	Indonesia	1914	Holocene	Suidae	right M2	-16.7091	0.114114	n.a.	n.a.	n.a.	-8.69356	0.0675209	Louys & Roberts 2020 (22)
158	IRWD-13	Yinseik	Myanmar	8.8-10.4 Ma	Late Miocene	Bovidae	m3	-9.63073	0.121347	n.a.	n.a.	n.a.	-4.77163	0.190816	this study
159	IRWD-14	Yinseik	Myanmar	8.8-10.4 Ma	Late Miocene	Bovidae	m1	-11.2391	0.0469586	n.a.	n.a.	n.a.	-6.27705	0.138826	this study
160	IRWD-15	Yinseik	Myanmar	8.8-10.4 Ma	Late Miocene	Bovidae	P3	-11.2327	0.0701018	n.a.	n.a.	n.a.	-5.51894	0.114375	this study
161	IRWD-16	Yinseik	Myanmar	8.8-10.4 Ma	Late Miocene	Bovidae	P4	-12.2768	0.0350219	n.a.	n.a.	n.a.	-5.92794	0.111458	this study
162	IRWD-17	Yinseik	Myanmar	8.8-10.4 Ma	Late Miocene	Bovidae	M	-10.7946	0.06	n.a.	n.a.	n.a.	-4.35343	0.1	this study
163	IRWD-18	Yinseik	Myanmar	8.8-10.4 Ma	Late Miocene	Bovidae	M	-11.0396	0.0748467	n.a.	n.a.	n.a.	-6.63481	0.141696	this study
164	IRWD-19E	Yinseik	Myanmar	8.8-10.4 Ma	Late Miocene	Bovidae	m3	-9.52172	0.104471	n.a.	n.a.	n.a.	-6.82073	0.166758	this study
165	IRWD-20E	Yinseik	Myanmar	8.8-10.4 Ma	Late Miocene	Bovidae	m2	-12.1631	0.0440325	n.a.	n.a.	n.a.	-6.59961	0.109878	this study
166	IRWD-21	Yinseik	Myanmar	8.8-10.4 Ma	Late Miocene	Bovidae	M	-12.2334	0.0563119	n.a.	n.a.	n.a.	-6.22367	0.14413	this study
167	IRWD-22	Yinseik	Myanmar	8.8-10.4 Ma	Late Miocene	Bovidae	M3	-10.9243	0.0558425	n.a.	n.a.	n.a.	-7.5143	0.135431	this study
168	IRWD-23	Yinseik	Myanmar	8.8-10.4 Ma	Late Miocene	Bovidae	m3	-9.92073	0.0412492	n.a.	n.a.	n.a.	-5.73744	0.167839	this study
169	IR0819	Chingzauk	Myanmar	6 Ma	Late Miocene	Bovidae	m3	-2.7	-	n.a.	n.a.	n.a.	-4.1	-	Zin-Maung-Maung-Thein et al. 2011 (25)
170	IR1104	Chingzauk	Myanmar	6 Ma	Late Miocene	Bovidae	m3	-6.1	-	n.a.	n.a.	n.a.	-4.3	-	Zin-Maung-Maung-Thein et al. 2011 (25)
171	IR0809	Chingzauk	Myanmar	6 Ma	Late Miocene	Bovidae	m3	-2.7	-	n.a.	n.a.	n.a.	-3.9	-	Zin-Maung-Maung-Thein et al. 2011 (25)
172	IR0811	Chingzauk	Myanmar	6 Ma	Late Miocene	Bovidae	m3	-0.7	-	n.a.	n.a.	n.a.	-1.9	-	Zin-Maung-Maung-Thein et al. 2011 (25)
173	IR0823	Chingzauk	Myanmar	6 Ma	Late Miocene	Bovidae	m3	1.9	-	n.a.	n.a.	n.a.	-2.7	-	Zin-Maung-Maung-Thein et al. 2011 (25)
174	IR0824	Chingzauk	Myanmar	6 Ma	Late Miocene	Bovidae	m3	0.9	-	n.a.	n.a.	n.a.	-4.1	-	Zin-Maung-Maung-Thein et al. 2011 (25)
175	IR0827	Chingzauk	Myanmar	6 Ma	Late Miocene	Bovidae	m2	-1.8	-	n.a.	n.a.	n.a.	-4.3	-	Zin-Maung-Maung-Thein et al. 2011 (25)
176	IR1094	Chingzauk	Myanmar	6 Ma	Late Miocene	Bovidae	m3	1	-	n.a.	n.a.	n.a.	-6	-	Zin-Maung-Maung-Thein et al. 2011 (25)
177	IR1170	Chingzauk	Myanmar	6 Ma	Late Miocene	Bovidae	m1	-0.7	-	n.a.	n.a.	n.a.	-3.7	-	Zin-Maung-Maung-Thein et al. 2011 (25)
178	IR0808	Chingzauk	Myanmar	6 Ma	Late Miocene	Bovidae	m2	0.2	-	n.a.	n.a.	n.a.	-2.4	-	Zin-Maung-Maung-Thein et al. 2011 (25)
179	IR0817	Chingzauk	Myanmar	6 Ma	Late Miocene	Bovidae	m3	-2.9	-	n.a.	n.a.	n.a.	-2.6	-	Zin-Maung-Maung-Thein et al. 2011 (25)
180	IR0818	Chingzauk	Myanmar	6 Ma	Late Miocene	Bovidae	m3	-2.1	-	n.a.	n.a.	n.a.	-2.3	-	Zin-Maung-Maung-Thein et al. 2011 (25)
181	IR0828	Chingzauk	Myanmar	6 Ma	Late Miocene	Bovidae	m3	-3.5	-	n.a.	n.a.	n.a.	-5	-	Zin-Maung-Maung-Thein et al. 2011 (25)
182	IR0826	Chingzauk	Myanmar	6 Ma	Late Miocene	Bovidae	m3	-4	-	n.a.	n.a.	n.a.	-5.6	-	Zin-Maung-Maung-Thein et al. 2011 (25)
183	IR0825	Chingzauk	Myanmar	6 Ma	Late Miocene	Bovidae	p4	-1.4	-	n.a.	n.a.	n.a.	-4.9	-	Zin-Maung-Maung-Thein et al. 2011 (25)
184	IR1194	Chingzauk	Myanmar	6 Ma	Late Miocene	Bovidae	m3	-8.1	-	n.a.	n.a.	n.a.	-3.6	-	Zin-Maung-Maung-Thein et al. 2011 (25)
185	IR1105	Chingzauk	Myanmar	6 Ma	Late Miocene	Bovidae	m1	-5.2	-	n.a.	n.a.	n.a.	-5.7	-	Zin-Maung-Maung-Thein et al. 2011 (25)
186	IR1204	Chingzauk	Myanmar	6 Ma	Late Miocene	Bovidae	m3	-1.2	-	n.a.	n.a.	n.a.	-3.4	-	Zin-Maung-Maung-Thein et al. 2011 (25)
187	IR1092	Chingzauk	Myanmar	6 Ma	Late Miocene	Bovidae	m3	-0.5	-	n.a.	n.a.	n.a.	-5.6	-	Zin-Maung-Maung-Thein et al. 2011 (25)
188	Y5127-M2	Dokh Pathan	Pakistan	9.3-9.4 Ma	Late Miocene	Bovidae	M2	-11.6	-	n.a.	n.a.	n.a.	-6.7	-	Nelson 2007 (26)
189	Y5127-M3	Dokh Pathan	Pakistan	9.3-9.4 Ma	Late Miocene	Bovidae	M3	-11.5	-	n.a.	n.a.	n.a.	-3.5	-	Nelson 2007 (26)
190	Y15118-M3	Dokh Pathan	Pakistan	9.3-9.4 Ma	Late Miocene	Bovidae	M3	-11.7	-	n.a.	n.a.	n.a.	0.3	-	Nelson 2007 (26)
191	Y11593-M2	Dokh Pathan	Pakistan	9.3-9.4 Ma	Late Miocene	Bovidae	M2	-11.7	-	n.a.	n.a.	n.a.	-4.4	-	Nelson 2007 (26)
192	Y11593-M3	Dokh Pathan	Pakistan	9.3-9.4 Ma	Late Miocene	Bovidae	M3	-10.7	-	n.a.	n.a.	n.a.	0.7	-	Nelson 2007 (26)
193	Y9203-M2	Dokh Pathan	Pakistan	8.1-8.0 Ma	Late Miocene	Bovidae	M2	-11	-	n.a.	n.a.	n.a.	-7	-	Nelson 2007 (26)
194	Y9203-M3	Dokh Pathan	Pakistan	8.1-8.0 Ma	Late Miocene	Bovidae	M3	-10	-	n.a.	n.a.	n.a.	0.5	-	Nelson 2007 (26)
195	Y717011	Dokh Pathan	Pakistan	8.1-8.0 Ma	Late Miocene	Bovidae	-	-12.4	-	n.a.	n.a.	n.a.	-6.5	-	Nelson 2007 (26)
196	Y9208	Dokh Pathan	Pakistan	8.1-8.0 Ma	Late Miocene	Bovidae	-	-10.3	-	n.a.	n.a.	n.a.	0.1	-	Nelson 2007 (26)
197	Y51687	Dokh Pathan	Pakistan	8.1-8.0 Ma	Late Miocene	Bovidae	-	-10.1	-	n.a.	n.a.	n.a.	0.9	-	Nelson 2007 (26)
198	Y263-M2	Dokh Pathan	Pakistan	8.1-8.0 Ma	Late Miocene	Bovidae	M2	-11.1	-	n.a.	n.a.	n.a.	-5.1	-	Nelson 2007 (26)
199	Y263-M3	Dokh Pathan	Pakistan	8.1-8.0 Ma	Late Miocene	Bovidae	M3	-9.8	-	n.a.	n.a.	n.a.	-1.3	-	Nelson 2007 (26)
200	Y17007	Dokh Pathan	Pakistan	8.1-8.0 Ma	Late Miocene	Bovidae	-	-12	-	n.a.	n.a.	n.a.	-1.9	-	Nelson 2007 (26)
201	Y2817-M2	Dokh Pathan	Pakistan	8.1-8.0 Ma	Late Miocene	Bovidae	M2	-10.9	-	n.a.	n.a.	n.a.	1.6	-	Nelson 2007 (26)
202	Y2817-M3	Dokh Pathan	Pakistan	8.1-8.0 Ma	Late Miocene	Bovidae	M3	-9.6	-	n.a.	n.a.	n.a.	-3.6	-	Nelson 2007 (26)
203	Y461-M2	Dokh Pathan	Pakistan	8.1-8.0 Ma	Late Miocene	Bovidae	M2	-11.9	-	n.a.	n.a.	n.a.	-3.2	-	Nelson 2007 (26)
204	Y461-M3	Dokh Pathan	Pakistan	8.1-8.0 Ma	Late Miocene	Bovidae	M3	-10.7	-	n.a.	n.a.	n.a.	-8	-	Nelson 2007 (26)
205	Y9207-M2	Dokh Pathan	Pakistan	8.1-8.0 Ma	Late Miocene	Bovidae	M2	-10.3	-	n.a.	n.a.	n.a.	-1.1	-	Nelson 2007 (26)
206	Y9207-M3	Dokh Pathan	Pakistan	8.1-8.0 Ma	Late Miocene	Bovidae	M3	-10.6	-	n.a.	n.a.	n.a.	-4.3	-	Nelson 2007 (26)
207	Y49550	Dokh Pathan	Pakistan	8.1-8.0 Ma	Late Miocene	Bovidae	-	-9.3	-	n.a.	n.a.	n.a.	-3.2	-	Nelson 2007 (26)
208	HD1-C	Dokh Pathan	Pakistan	8.9 Ma	Late Miocene	Bovidae	-	-11.6	-	n.a.	n.a.	n.a.	-2.7	-	Patnaik et al. 2014 (62)
209	D1-1	Dokh Pathan	Pakistan	10.1 Ma	Late Miocene	Bovidae	-	-10.7	-	n.a.	n.a.	n.a.	-1.2	-	Patnaik et al. 2014 (62)
210	IRWD-44	Yinseik	Myanmar	8.8-10.4 Ma	Late Miocene	Suidae	left M3	-10.9732	0.111721	n.a.	n.a.	n.a.	-8.25005	0.20388	this study
211	IRWD-45	Yinseik	Myanmar	8.8-10.4 Ma	Late Miocene	Suidae	P4	-11.2192	0.116717	n.a.	n.a.	n.a.	-5.97526	0.0678635	this study
212	IRWD-46	Yinseik	Myanmar	8.8-10.4 Ma	Late Miocene	Suidae	m2	-12.0718	0.0619144	n.a.	n.a.	n.a.	-6.94522	0.129262	this study
213	IRWD-47	Yinseik	Myanmar	8.8-10.4 Ma	Late Miocene	Suidae	m3	-10.3985	0.137787	n.a.	n.a.	n.a.	-8.00709	0.213236	this study
214	IRWD-48	Yinseik	Myanmar	8.8-10.4 Ma	Late Miocene	Suidae	m3	-10.2468	0.122593	n.a.	n.a.	n.a.	-6.91633	0.207918	this study
215	IRWD-49	Yinseik	Myanmar	8.8-10.4 Ma	Late Miocene	Suidae	m3	-10.4123	0.107644	n.a.	n.a.	n.a.	-8.41522	0.156934	this study
216	IRWD-50	Yinseik	Myanmar	8.8-10.4 Ma	Late Miocene	Suidae	M3	-9.96955	0.131372	n.a.	n.a.	n.a.	-3.84199	0.164467	this study
217	IRWD-50BIS	Yinseik	Myanmar	8.8-10.4 Ma	Late Miocene	Suidae	M1	-10.2721	0.053279	n.a.	n.a.	n.a.	-4.62172	0.135402	this study
218	IR0805	Chingzauk	Myanmar	6 Ma	Late Miocene	Suidae	m3	-10.4	-	n.a.	n.a.	n.a.	-6.9	-	Zin-Maung-Maung-Thein et al. 2011 (25)
219	IR0553	Chingzauk	Myanmar	6 Ma	Late Miocene	Suidae	M3	-12.1	-	n.a.	n.a.	n.a.	-5.1	-	Zin-Maung-Maung-Thein et al. 2011 (25)
220	IR0812	Chingzauk	Myanmar	6 Ma	Late Miocene	Suidae	m2	-13.8	-	n.a.	n.a.	n.a.	-3.6	-	Zin-Maung-Maung-Thein et al. 2011 (25)
221	IR0813	Chingzauk	Myanmar	6 Ma	Late Miocene	Suidae	m3	-10.4	-	n.a.	n.a.	n.a.	-6.6	-	Zin-Maung-Maung-Thein et al. 2011 (25)
222	IR0814	Chingzauk	Myanmar	6 Ma	Late Miocene	Suidae	m3	-12.3	-	n.a.	n.a.	n.a.	-8.1	-	Zin-Maung-Maung-Thein et al. 2011 (25)
223	IR0804	Chingzauk	Myanmar	6 Ma	Late Miocene	Suidae	m2	-12	-	n.a.	n.a.	n.a.	-7.4	-	Zin-Maung-Maung-Thein et al. 2011 (25)
224	IR0816	Chingzauk	Myanmar	6 Ma	Late Miocene	Suidae	m2	-10	-	n.a.	n.a.	n.a.	-7	-	Zin-Maung-Maung-Thein et al. 2011 (25)
225	IR1458	Chingzauk	Myanmar	6 Ma	Late Miocene	Suidae	m3	-10.4	-	n.a.	n.a.	n.a.	-6.4	-	Zin-Maung-Maung-Thein et al. 2011 (25)
226	Y14502	Dokh Pathan	Pakistan	9.3-9.4 Ma	Late Miocene	Suidae	-	-11	-	n.a.	n.a.	n.a.	-6.9	-	Nelson 2007 (26)
227	Y41368	Dokh Pathan	Pakistan	9.3-9.4 Ma	Late Miocene	Suidae	-	-12.9	-	n.a.	n.a.	n.a.	-9.2	-	Nelson 2007 (26)
228	Y4554	Dokh Pathan	Pakistan	9.3-9.4 Ma	Late Miocene	Suidae	-	-12.6	-	n.a.	n.a.	n.a.	-5.4	-	Nelson 2007 (26)
229	Y6753	Dokh Pathan	Pakistan	9.3-9.4 Ma	Late Miocene	Suidae	-	-11	-	n.a.	n.a.	n.a.	-5.7	-	Nelson 2007 (26)
230	Y10224	Dokh Pathan	Pakistan	9.3-9.4 Ma	Late Miocene	Suidae	-	-12	-	n.a.	n.a.	n.a.	-8.4	-	Nelson 2007 (26)
231	Y11007	Dokh Pathan	Pakistan	9.3-9.4 Ma	Late Miocene	Suidae	-	-11.2	-	n.a.	n.a.	n.a.	-8.2	-	Nelson 2007 (26)
232	Y13524	Dokh Pathan	Pakistan	9.3-9.4 Ma	Late Miocene	Suidae	-	-10.8	-	n.a.	n.a.	n.a.	-7.3	-	Nelson 2007 (26)
233	Y47176	Dokh Pathan	Pakistan	9.3-9.4 Ma	Late Miocene	Suidae	-	-11.4	-	n.a.	n.a.	n.a.	-6.6	-	Nelson 2007 (26)
234	Y12708	Dokh Pathan	Pakistan	9.3-9.4 Ma	Late Miocene	Suidae	-	-11.7	-	n.a.	n.a.	n.a.	-4.5	-	Nelson 2007 (26)
235	Y5276	Dokh Pathan	Pakistan	9.3-9.4 Ma	Late Miocene	Suidae	-	-9.4	-	n.a.	n.a.	n.a.	-7	-	Nelson 2007 (26)
236	Y4226	Dokh Pathan	Pakistan	9.3-9.4 Ma	Late Miocene	Suidae	-	-10.8	-	n.a.	n.a.	n.a.	-5.1	-	Nelson 2007 (26)
237	Y27915	Dokh Pathan	Pakistan	9.3-9.4 Ma	Late Miocene	Suidae	-	-11.2	-	n.a.	n.a.	n.a.	-5.7	-	Nelson 2007 (26)
238	Y17069	Dokh Pathan	Pakistan	9.3-9.4 Ma	Late Miocene	Suidae	-	-12.8	-	n.a.	n.a.	n.a.	-3.4	-	Nelson 2007 (26)
239	Y4630	Dokh Pathan	Pakistan	9.3-9.4 Ma	Late Miocene	Suidae	-	-13	-	n.a.	n.a.	n.a.	-5.1	-	Nelson 2007 (26)
240	Y14499	Dokh Pathan	Pakistan	9.3-9.4 Ma	Late Miocene	Suidae	-	-13.1	-	n.a.	n.a.	n.a.	-9.2	-	Nelson 2007 (26)
241	Y351	Dokh Pathan	Pakistan	8.1-8.0 Ma	Late Miocene	Suidae	-	-10.5	-	n.a.	n.a.	n.a.	-5	-	Nelson 2007 (26)
242	Y51554	Dokh Pathan	Pakistan	8.1-8.0 Ma	Late Miocene	Suidae	-	-11.8	-	n.a.	n.a.	n.a.	-4	-	Nelson 2007 (26)
243	Y51700	Dokh Pathan	Pakistan	8.1-8.0 Ma	Late Miocene	Suidae	-	-11.8	-	n.a.	n.a.	n.a.	-5.9	-	Nelson 2007 (26)
244	Y49515	Dokh Pathan	Pakistan	8.1-8.0 Ma	Late Miocene	Suidae	-	-10.2	-	n.a.	n.a.	n.a.	-3.6	-	Nelson 2007 (26)
245	Y31474	Dokh Pathan	Pakistan	8.1-8.0 Ma	Late Miocene	Suidae	-	-11	-	n.a.	n.a.	n.a.	-2.7	-	Nelson 2007 (26)
246	Y51745	Dokh Pathan	Pakistan	8.1-8.0 Ma	Late Miocene	Suidae	-	-10.8	-	n.a.	n.a.	n.a.	3.5	-	Nelson 2007 (26)
247	Y330	Dokh Pathan	Pakistan	8.1-8.0 Ma	Late Miocene	Suidae	-	-11.1	-	n.a.	n.a.	n.a.	-4.1	-	Nelson 2007 (26)
248	f	Dokh Pathan	Pakistan	8.8	Late Miocene	Suidae	-	-11	-	n.a.	n.a.	n.a.	-6.3	-	Patnaik et al. 2014 (62)
249	1014-z-1	Padang	Indonesia	158-115 ka	Late Pleistocene	Bovidae	-	-11.68	-	n.a.	n.a.	n.a.	-5.72	-	Janssen et al. 2016 (60)
250	1014-z-2-A	Padang	Indonesia	158-115 ka	Late Pleistocene	Bovidae	-	-12.84	-	n.a.	n.a.	n.a.	-5.46	-	Janssen et al. 2016 (60)
251	1014-z-4-A	Padang	Indonesia	158-115 ka	Late Pleistocene	Bovidae	-	-1.43	-	n.a.	n.a.	n.a.	-6.00578	-	Janssen et al. 2016 (60)
252	1014-z-5	Padang	Indonesia	158-115 ka	Late Pleistocene	Bovidae	-	-17.13	-	n.a.	n.a.	n.a.	-7.88	-	Janssen et al. 2016 (60)
253	1457-177	Wajak	Indonesia	~6.5, 10.6 ka	Late Pleistocene	Bovidae	-	-0.8	-	n.a.	n.a.	n.a.	-3.2	-	Janssen et al. 2016 (60)
254	80108	Punung	Indonesia	143-115 ka	Late Pleistocene	Bovidae	-	-13.463	-	n.a.	n.a.	n.a.	-5.826	-	Janssen et al. 2016 (60)
255	NL-139	Nam Lot	Laos	86-72 ka	Late Pleistocene	Bovidae	-	-4.7	-	n.a.	n.a.	n.a.	-6.5	-	Bacon et al. 2018a (66)
256	NL-143	Nam Lot	Laos	86-72 ka	Late Pleistocene	Bovidae	-	-9.5	-	n.a.	n.a.	n.a.	-4.4	-	Bacon et al. 2018a (66)
257	NL-116	Nam Lot	Laos	86-72 ka	Late Pleistocene	Bovidae	-	-9.8	-	n.a.	n.a.	n.a.	-5.9	-	Bacon et al. 2018a (66)
258	NL-117	Nam Lot	Laos	86-72 ka	Late Pleistocene	Bovidae	-	0.3	-	n.a.	n.a.	n.a.	-4.9	-	Bacon et al. 2018a (66)
259	NL-125	Nam Lot	Laos	86-72 ka	Late Pleistocene	Bovidae	-	-13.5	-	n.a.	n.a.	n.a.	-4.7	-	Bacon et al. 2018a (66)
260	28	Baxian	China	0.1 Ma	Late Pleistocene	Bovidae	-	-14.7	-	n.a.	n.a.	n.a.	-6.6	-	Ma et al. 2017 (68)
261	-	Quzai	China	100–60ka	Late Pleistocene	Bovidae	-	-19.9	-	n.a.	n.a.	n.a.	-5.4	-	Ma et al. 2019 (61)
262	-	Quzai	China	100–60ka	Late Pleistocene	Bovidae	-	-16.6	-	n.a.	n.a.	n.a.	-5.9	-	Ma et al. 2019 (61)
263	836ab-5	Sibrambang	Indonesia	158-115 ka	Late Pleistocene	Suidae	-	-12.61	-	n.a.	n.a.	n.a.	-6.59	-	Janssen et al. 2016 (60)
264	836ab-7	Sibrambang	Indonesia	158-115 ka	Late Pleistocene	Suidae	-	-11.91	-	n.a.	n.a.	n.a.	-7.05	-	Janssen et al. 2016 (60)
265	GD39	Punung	Indonesia	143-115 ka	Late Pleistocene	Suidae	-	-9.4935	-	n.a.	n.a.	n.a.	-7.389	-	Janssen et al. 2016 (60)
266	NL-162	Nam Lot	Laos	86-72 ka	Late Pleistocene	Suidae	-	-13.7	-	n.a.	n.a.	n.a.	-5.7	-	Bacon et al. 2018a (66)
267	NL-208	Nam Lot	Laos	86-72 ka	Late Pleistocene	Suidae	-	-12.4	-	n.a.	n.a.	n.a.	-6	-	Bacon et al. 2018a (66)
268	NL-216	Nam Lot	Laos	86-72 ka	Late Pleistocene	Suidae	-	-12.8	-	n.a.	n.a.	n.a.	-5.3	-	Bacon et al. 2018a (66)
269	NL-218	Nam Lot	Laos	86-72 ka	Late Pleistocene	Suidae	-	-14.1	-	n.a.	n.a.	n.a.	-6.8	-	Bacon et al. 2018a (66)
270	NL-SS-1	Nam Lot	Laos	86-72 ka	Late Pleistocene	Suidae	-	-13.1	-	n.a.	n.a.	n.a.	-6	-	Bacon et al. 2018a (66)
271	17	Baxian	China	0.1 Ma	Late Pleistocene	Suidae	-	-15.7	-	n.a.	n.a.	n.a.	-7.8	-	Ma et al. 2017 (68)
272	18	Baxian	China	0.1 Ma	Late Pleistocene	Suidae	-	-14.6	-	n.a.	n.a.	n.a.	-6.9	-	Ma et al. 2017 (68)
273	19	Baxian	China	0.1 Ma	Late Pleistocene	Suidae	-	-12.9	-	n.a.	n.a.	n.a.	-6.7	-	Ma et al. 2017 (68)
274	-	Quzai	China	100–60ka	Late Pleistocene	Suidae	-	-14	-	n.a.	n.a.	n.a.	-7.9	-	Ma et al. 2019 (61)
275	-	Quzai	China	100–60ka	Late Pleistocene	Suidae	-	-13.3	-	n.a.	n.a.	n.a.	-6.1	-	Ma et al. 2019 (61)
276	-	Quzai	China	100–60ka	Late Pleistocene	Suidae	-	-11.1	-	n.a.	n.a.	n.a.	-7.2	-	Ma et al. 2019 (61)
277	Trinilbox-01	Trinil	Indonesia	0.64-0.38 Ma	Middle Pleistocene	Bovidae	-	2.899	-	n.a.	n.a.	n.a.	-2.209	-	Janssen et al. 2016 (60)
278	Trinilbox-03	Trinil	Indonesia	0.64-0.38 Ma	Middle Pleistocene	Bovidae	-	3.64	-	n.a.	n.a.	n.a.	-3.75	-	Janssen et al. 2016 (60)
279	Trinilbox-07	Trinil	Indonesia	0.64-0.38 Ma	Middle Pleistocene	Bovidae	-	3.126	-	n.a.	n.a.	n.a.	-5.8	-	Janssen et al. 2016 (60)
280	Trinilbox-11	Trinil	Indonesia	0.64-0.38 Ma	Middle Pleistocene	Bovidae	-	-0.219	-	n.a.	n.a.	n.a.	-5.026	-	Janssen et al. 2016 (60)
281	DUB13254	Trinil	Indonesia	0.64-0.38 Ma	Middle Pleistocene	Bovidae	-	-6.45	-	n.a.	n.a.	n.a.	-6.47	-	Janssen et al. 2016 (60)
282	DUB13304	Trinil	Indonesia	0.64-0.38 Ma	Middle Pleistocene	Bovidae	-	-4.38	-	n.a.	n.a.	n.a.	-6.84	-	Janssen et al. 2016 (60)
283	DUB13267	Trinil	Indonesia	0.64-0.38 Ma	Middle Pleistocene	Bovidae	-	-4.48	-	n.a.	n.a.	n.a.	-6.54	-	Janssen et al. 2016 (60)
284	TWN-4-1	Thum Wiman Nakin	Thailand	~170 ka	Middle Pleistocene	Bovidae	-	-2.41083	-	n.a.	n.a.	n.a.	-3.18214	-	Pushkina et al. 2010 (63), Bocherens et al. 2017 (65)
285	TWN-4-2	Thum Wiman Nakin	Thailand	~170 ka	Middle Pleistocene	Bovidae	-	-2.93034	-	n.a.	n.a.	n.a.	-5.9011	-	Pushkina et al. 2010 (63), Bocherens et al. 2017 (65)
286	TWN-4-3	Thum Wiman Nakin	Thailand	~170 ka	Middle Pleistocene	Bovidae	-	0.856542	-	n.a.	n.a.	n.a.	-3.59383	-	Pushkina et al. 2010 (63), Bocherens et al. 2017 (65)
287	TWN-4-4	Thum Wiman Nakin	Thailand	~170 ka	Middle Pleistocene	Bovidae	-	-0.554296	-	n.a.	n.a.	n.a.	-5.5203	-	Pushkina et al. 2010 (63), Bocherens et al. 2017 (65)
288	TWN-4-5	Thum Wiman Nakin	Thailand	~170 ka	Middle Pleistocene	Bovidae	-	2.81883	-	n.a.	n.a.	n.a.	-4.68833	-	Pushkina et al. 2010 (63), Bocherens et al. 2017 (65)
289	PB-4-1	Pha Bong	Thailand	1-0.3 Ma	Middle Pleistocene	Bovidae	-	-0.0855535	-	n.a.	n.a.	n.a.	-4.69765	-	Bocherens et al. 2017 (65)
290	PB-4-2	Pha Bong	Thailand	1-0.3 Ma	Middle Pleistocene	Bovidae	-	1.63886	-	n.a.	n.a.	n.a.	-2.93567	-	Bocherens et al. 2017 (65)
291	PB-4-3	Pha Bong	Thailand	1-0.3 Ma	Middle Pleistocene	Bovidae	-	-0.12244	-	n.a.	n.a.	n.a.	-4.4241	-	Bocherens et al. 2017 (65)
292	PB-4-4	Pha Bong	Thailand	1-0.3 Ma	Middle Pleistocene	Bovidae	-	-1.25011	-	n.a.	n.a.	n.a.	-4.23116	-	Bocherens et al. 2017 (65)
293	PB-4-5	Pha Bong	Thailand	1-0.3 Ma	Middle Pleistocene	Bovidae	-	-0.886908	-	n.a.	n.a.	n.a.	-2.18491	-	Bocherens et al. 2017 (65)
294	PB-7-1 (E)	Pha Bong	Thailand	1-0.3 Ma	Middle Pleistocene	Bovidae	-	-0.76765	-	n.a.	n.a.	n.a.	-3.51249	-	Bocherens et al. 2017 (65)
295	PB-7-2	Pha Bong	Thailand	1-0.3 Ma	Middle Pleistocene	Bovidae	-	-1.18619	-	n.a.	n.a.	n.a.	-1.5904	-	Bocherens et al. 2017 (65)
296	PB-7-3	Pha Bong	Thailand	1-0.3 Ma	Middle Pleistocene	Bovidae	-	-1.61248	-	n.a.	n.a.	n.a.	-3.93365	-	Bocherens et al. 2017 (65)
297	PB-7-4	Pha Bong	Thailand	1-0.3 Ma	Middle Pleistocene	Bovidae	-	-1.03472	-	n.a.	n.a.	n.a.	-2.98573	-	Bocherens et al. 2017 (65)
298	PB-7-5	Pha Bong	Thailand	1-0.3 Ma	Middle Pleistocene	Bovidae	-	-1.49687	-	n.a.	n.a.	n.a.	-3.46961	-	Bocherens et al. 2017 (65)
299	PBM-3	Pha Bong	Thailand	1-0.3 Ma	Middle Pleistocene	Bovidae	-	0.180845	-	n.a.	n.a.	n.a.	-3.33211	-	Bocherens et al. 2017 (65)
300	PBM-4	Pha Bong	Thailand	1-0.3 Ma	Middle Pleistocene	Bovidae	-	1.00542	-	n.a.	n.a.	n.a.	-2.02343	-	Bocherens et al. 2017 (65)
301	PBM-5	Pha Bong	Thailand	1-0.3 Ma	Middle Pleistocene	Bovidae	-	-0.312889	-	n.a.	n.a.	n.a.	-5.25773	-	Bocherens et al. 2017 (65)
302	PBM-6	Pha Bong	Thailand	1-0.3 Ma	Middle Pleistocene	Bovidae	-	-1.45246	-	n.a.	n.a.	n.a.	-1.93438	-	Bocherens et al. 2017 (65)
303	PBM-7	Pha Bong	Thailand	1-0.3 Ma	Middle Pleistocene	Bovidae	-	-2.46615	-	n.a.	n.a.	n.a.	-4.07735	-	Bocherens et al. 2017 (65)
304	PBM-8	Pha Bong	Thailand	1-0.3 Ma	Middle Pleistocene	Bovidae	-	-0.0380374	-	n.a.	n.a.	n.a.	-1.90554	-	Bocherens et al. 2017 (65)
305	PBM-12	Pha Bong	Thailand	1-0.3 Ma	Middle Pleistocene	Bovidae	-	1.67585	-	n.a.	n.a.	n.a.	-3.15646	-	Bocherens et al. 2017 (65)
306	PBM-9	Pha Bong	Thailand	1-0.3 Ma	Middle Pleistocene	Bovidae	-	-8.72371	-	n.a.	n.a.	n.a.	-3.89926	-	Bocherens et al. 2017 (65)
307	PBM-10	Pha Bong	Thailand	1-0.3 Ma	Middle Pleistocene	Bovidae	-	-10.3056	-	n.a.	n.a.	n.a.	-5.03559	-	Bocherens et al. 2017 (65)
308	MH 556	Mohui Cave	China	-	Middle Pleistocene	Bovidae	-	-14.42	-	n.a.	n.a.	n.a.	-6.48	-	Wang et al. 2007 (59)
309	DMR-KS-05-04-01-7	Khok Sung	Thailand	213-188 ka	Middle Pleistocene	Bovidae	P3	-3.4	-	n.a.	n.a.	n.a.	-4.9	-	Suraprasit et al. 2018 (58)
310	DMR-KS-05-04-05-2	Khok Sung	Thailand	213-188 ka	Middle Pleistocene	Bovidae	molar	-0.8	-	n.a.	n.a.	n.a.	-5.1	-	Suraprasit et al. 2018 (58)
311	DMR-KS-05-03-22-16	Khok Sung	Thailand	213-188 ka	Middle Pleistocene	Bovidae	molar	1	-	n.a.	n.a.	n.a.	-5.1	-	Suraprasit et al. 2018 (58)
312	DMR-KS-05-03-18-21 (1)	Khok Sung	Thailand	213-188 ka	Middle Pleistocene	Bovidae	molar	1.7	-	n.a.	n.a.	n.a.	-3.4	-	Suraprasit et al. 2018 (58)
313	DMR-KS-05-03-28-13	Khok Sung	Thailand	213-188 ka	Middle Pleistocene	Bovidae	m3	-6.7	-	n.a.	n.a.	n.a.	-4.8	-	Suraprasit et al. 2018 (58)
314	DMR-KS-05-03-15-9	Khok Sung	Thailand	213-188 ka	Middle Pleistocene	Bovidae	molar	-1.6	-	n.a.	n.a.	n.a.	-5	-	Suraprasit et al. 2018 (58)
315	DMR-KS-05-04-8-7	Khok Sung	Thailand	213-188 ka	Middle Pleistocene	Bovidae	molar	-0.6	-	n.a.	n.a.	n.a.	-5.9	-	Suraprasit et al. 2018 (58)
316	DMR-KS-05-03-23-2	Khok Sung	Thailand	213-188 ka	Middle Pleistocene	Bovidae	M2	1.1	-	n.a.	n.a.	n.a.	-4.5	-	Suraprasit et al. 2018 (58)
317	DMR-KS-05-03-15-9	Khok Sung	Thailand	213-188 ka	Middle Pleistocene	Bovidae	molar	1.6	-	n.a.	n.a.	n.a.	-4.5	-	Suraprasit et al. 2018 (58)
318	DMR-KS-05-03-14-6	Khok Sung	Thailand	213-188 ka	Middle Pleistocene	Bovidae	molar	1.9	-	n.a.	n.a.	n.a.	-4.5	-	Suraprasit et al. 2018 (58)
319	DMR-KS-05-03-19-5	Khok Sung	Thailand	213-188 ka	Middle Pleistocene	Bovidae	incisor	2	-	n.a.	n.a.	n.a.	-2.7	-	Suraprasit et al. 2018 (58)
320	DMR-KS-05-03-28-10	Khok Sung	Thailand	213-188 ka	Middle Pleistocene	Bovidae	m3	-14.3	-	n.a.	n.a.	n.a.	-6.4	-	Suraprasit et al. 2018 (58)
321	TWN-1-1	Thum Wiman Nakin	Thailand	~170 ka	Middle Pleistocene	Suidae	-	-13.0265	-	n.a.	n.a.	n.a.	-6.598	-	Pushkina et al. 2010 (63), Bocherens et al. 2017 (65)
322	TWN-1-2	Thum Wiman Nakin	Thailand	~170 ka	Middle Pleistocene	Suidae	-	-8.58547	-	n.a.	n.a.	n.a.	-4.4901	-	Pushkina et al. 2010 (63), Bocherens et al. 2017 (65)
323	TWN-1-3	Thum Wiman Nakin	Thailand	~170 ka	Middle Pleistocene	Suidae	-	-7.90929	-	n.a.	n.a.	n.a.	-7.3967	-	Pushkina et al. 2010 (63), Bocherens et al. 2017 (65)
324	TWN-1-4	Thum Wiman Nakin	Thailand	~170 ka	Middle Pleistocene	Suidae	-	-13.1212	-	n.a.	n.a.	n.a.	-9.71639	-	Pushkina et al. 2010 (63), Bocherens et al. 2017 (65)
325	TWN-1-5	Thum Wiman Nakin	Thailand	~170 ka	Middle Pleistocene	Suidae	-	-13.7646	-	n.a.	n.a.	n.a.	-8.81917	-	Pushkina et al. 2010 (63), Bocherens et al. 2017 (65)
326	PB-1-1	Pha Bong	Thailand	1-0.3 Ma	Middle Pleistocene	Suidae	-	-13.6001	-	n.a.	n.a.	n.a.	-6.41137	-	Bocherens et al. 2017 (65)
327	PB-1-2	Pha Bong	Thailand	1-0.3 Ma	Middle Pleistocene	Suidae	-	-9.44374	-	n.a.	n.a.	n.a.	-6.76587	-	Bocherens et al. 2017 (65)
328	PB-1-3	Pha Bong	Thailand	1-0.3 Ma	Middle Pleistocene	Suidae	-	-9.31541	-	n.a.	n.a.	n.a.	-6.76387	-	Bocherens et al. 2017 (65)
329	PB-1-4	Pha Bong	Thailand	1-0.3 Ma	Middle Pleistocene	Suidae	-	-6.3894	-	n.a.	n.a.	n.a.	-4.90883	-	Bocherens et al. 2017 (65)
330	PB-1-5	Pha Bong	Thailand	1-0.3 Ma	Middle Pleistocene	Suidae	-	-6.9786	-	n.a.	n.a.	n.a.	-5.0032	-	Bocherens et al. 2017 (65)
331	PBM-17	Pha Bong	Thailand	1-0.3 Ma	Middle Pleistocene	Suidae	-	-10.8166	-	n.a.	n.a.	n.a.	-6.3811	-	Bocherens et al. 2017 (65)
332	PBM-18	Pha Bong	Thailand	1-0.3 Ma	Middle Pleistocene	Suidae	-	-8.17382	-	n.a.	n.a.	n.a.	-7.84004	-	Bocherens et al. 2017 (65)
333	MH 417	Mohui Cave	China	-	Middle Pleistocene	Suidae	-	-14.79	-	n.a.	n.a.	n.a.	-7.49	-	Wang et al. 2007 (59)
334	MH 478	Mohui Cave	China	-	Middle Pleistocene	Suidae	-	-12.51	-	n.a.	n.a.	n.a.	-7.8	-	Wang et al. 2007 (59)
335	DMR-KS-05-04-19-4	Khok Sung	Thailand	213-188 ka	Middle Pleistocene	Suidae	M3	-12	-	n.a.	n.a.	n.a.	-6.9	-	Suraprasit et al. 2018 (58)
336	DMR-KS-05-04-19-3	Khok Sung	Thailand	213-188 ka	Middle Pleistocene	Suidae	m3	-10	-	n.a.	n.a.	n.a.	-5.3	-	Suraprasit et al. 2018 (58)
337	DMR-KS-05-03-18-23	Khok Sung	Thailand	213-188 ka	Middle Pleistocene	Suidae	M2	-7.7	-	n.a.	n.a.	n.a.	-5.4	-	Suraprasit et al. 2018 (58)
