# Supplementary material for: Evolutionary ecology of Miocene hominoid primates in Southeast Asia
Source: Sci Rep. 2022 Jul 12;12:11841. doi: 10.1038/s41598-022-15574-z (PMC9276763; doi:10.1038/s41598-022-15574-z)
Supplement: Supplementary file 5 — Supplementary Table 4. [file 41598_2022_15574_MOESM5_ESM.xlsx]

## Sheet: Feuil1
Table SI 4
						ID taxonomic group	Sivapithecus fauna	SEAC
						1	Giraffidae	4.22602
						3.2	Gomphotheridae	2.53661
						4	Equidae	3.12946
						5	Bovidae	4.72154
						6	Suidae	6.20694
						7.2	Sivapithecus	1.89213
						9	Anthracotheriidae	5.50689
						10	Tragulidae	8.33392
pair	1_4	1_5	1_7.2	1_10	3.2_5	3.2_7.2	3.2_9	3.2_10	5_9	5_10	6_9	7.2_10	9_10
AO	0.0163	0.9173	0.3467	1.3989	0.6758	0.156	0.9137	1.4406	0.1988	2.4937	0.6674	0.5773	1.8396
% overlap	0.222096	11.423	17.6375	7.87879	14.4665	26.1232	12.8722	9.2161	9.85165	7.55716	8.49625	9.85416	7.09791
mean Sivapithecus % overlap	10.9767
mean incl. not overlapping groups	5.09631
						ID taxonomic group	Khoratpithecus fauna	SEAC
						1	Giraffidae	8.29434
						2	Rhinocerotoidae	1.86723
						3	Proboscidea	1.49672
						4	Equidae*	5.52113
						5	Bovidae	3.39286
						6	Suidae	4.12304
pair	1_4	3_4	3_5	4_5	4_5
AO	0.181535	0.735208	0.876402	2.52889	2.5156
% overlap	1.3315	2.65546	3.85586	2.07886	2.07886
mean Yinseik % overlap	2.40011
mean incl. not overlapping groups	0.800035
